# Supplementary material for: Patterns of risk for diabetic retinopathy in the Mumbai slums: The Aditya Jyot Diabetic Retinopathy in Urban Mumbai Slums Study (AJ-DRUMSS) Report 3
Source: PLOS Glob Public Health. 2023 Apr 12;3(4):e0000351. doi: 10.1371/journal.pgph.0000351 (PMC10096465; doi:10.1371/journal.pgph.0000351)
Supplement: S1 Table — (CSV) [file pgph.0000351.s001.csv]

TempID	StatusDM	StatusDR	Age	Sex	Literacy	Religion	Occupation	Smoking	ELC	Polyuria	Polydypsia	Weightloss	FHDM	IHD	Stroke	Neuropathy	Nephropathy	Abdcircode	MetDi	StatusHTN	DurHTN	BPSystolic	BPDiastolic	DurDM	FPGValue	Weight	Height	BMI	COScore	WHRCO	Abdcircum	Hipcircum	AHRatioBase	DurRx	VegDiet	Food
IUP0001	1	0	52	1	1	1	3	0	0	1	1	0	0	0	0	0	0	2	1	0	na	124	75	8	260	62	152	26.8	2	0.87	92	106	0.9	8	2	3
IUP0002	1	0	50	1	1	1	1	0	0	1	1	1	1	0	0	0	0	2	1	0	na	122	73	3	550	69	155	28.7	1	0.83	93	112	0.8	3	2	2
IUP0003	1	0	50	1	1	1	1	0	0	0	0	0	0	0	0	0	0	2	1	0	na	125	74	1	150	50	148	22.8	1	0.85	93	110	0.8	1	2	3
IUP0004	1	1	65	2	1	1	2	1	1	1	1	0	0	0	0	0	0	2	1	1	.	132	72	20	177	64	165.5	23.4	2	1.04	108	104	1	0.67	2	2
IUP0005	1	0	40	2	1	1	1	1	0	1	0	0	0	0	0	0	0	2	1	0	na	145	98	0	298	86	174	28.4	1	0.88	106	121	0.9	0.08	2	3
IUP0006	1	0	57	2	1	1	2	1	0	0	0	1	0	1	0	0	0	1	1	1	2	136	85	2	240	61	183.1	18.2	1	0.87	83	95	0.9	2	2	3
IUP0007	1	0	58	1	0	1	3	0	0	1	1	1	0	0	0	0	0	2	0	0	na	144	80	0.5	320	52	145	24.7	2	0.89	89	100	0.9	0.5	2	2
IUP0008	1	0	57	2	1	1	1	1	0	1	1	0	1	0	0	0	0	2	1	0	na	135	87	15	345	82	174.5	26.9	2	1.05	121	115	1.1	2	2	3
IUP0009	1	1	75	2	1	1	2	0	1	1	1	1	0	0	0	0	0	1	1	1	15	121	70	15	98	52	149.5	23.3	2	0.96	99	103	1	15	2	3
IUP0010	1	0	55	1	1	1	3	0	0	1	1	0	0	0	0	0	0	2	1	0	na	129	81	10	141	76	155	31.6	1	0.84	107	127	0.8	10	2	3
IUP0011	1	0	59	2	1	1	1	0	0	0	0	1	1	0	0	0	0	2	.	1	10	119	69	5	99	101	187.1	28.9	2	1.02	127	124	1	5	2	3
IUP0012	1	0	56	2	1	1	1	0	0	1	1	0	0	0	0	0	0	2	1	1	0.5	165	121	0.5	166	72	153	30.8	2	0.95	105	110	1	.	2	2
IUP0014	1	1	56	1	1	1	3	0	0	1	1	0	1	0	0	0	0	2	0	1	12	133	88	12	249	67	152	29	2	0.97	106	109	1	12	2	3
IUP0015	1	1	65	2	1	1	2	1	0	1	1	1	0	1	0	1	0	1	1	1	6	115	62	8	185	47	138.5	24.5	2	0.96	91	95	1	8	2	3
IUP0016	1	0	60	1	1	1	2	0	0	1	0	1	0	0	0	0	0	2	1	1	5	198	87	4	298	70	155.5	28.9	2	1.09	120	110	1.1	4	2	3
IUP0017	1	0	53	2	1	1	2	0	0	1	1	0	0	0	0	0	0	1	1	1	3	136	81	4	188	67	163	25.2	2	0.96	94	98	1	4	2	3
IUP0018	1	0	60	2	1	1	2	1	0	1	1	0	0	1	0	1	0	1	1	1	2	136	86	2	177	76	165.2	27.8	2	0.98	97	99	1	2	2	2
IUP0020	1	0	58	1	1	1	1	0	0	0	0	1	1	0	0	0	0	1	1	0	na	156	88	2	135	55	151	24.1	2	0.91	85	93	0.9	2	2	3
IUP0021	1	1	53	2	1	1	1	0	0	0	0	0	0	0	0	0	0	1	1	0	na	137	78	14	178	56	160.5	21.7	2	0.99	90	91	1	14	2	3
IUP0022	1	0	90	1	1	1	3	0	0	1	1	0	0	1	0	0	0	1	1	1	3	131	90	3	138	35	141	17.6	2	0.93	64	69	0.9	3	2	3
IUP0023	1	0	40	1	1	1	3	0	0	1	1	1	0	0	0	0	0	2	1	1	1	145	71	0.67	200	58	144.3	27.9	2	0.91	96	105	0.9	0.67	2	3
IUP0024	1	1	59	2	1	1	2	1	0	1	1	0	0	0	0	0	0	1	1	0	na	137	90	11	218	64	163.5	23.9	1	0.91	93	102	0.9	11	2	2
IUP0025	1	1	68	1	1	2	3	0	0	1	1	0	0	0	0	0	0	2	1	0	na	135	73	10	115	59	145.5	27.9	2	1.11	99	89	1.1	10	2	3
IUP0026	1	1	80	1	1	1	3	0	1	1	1	1	1	0	0	0	0	1	1	1	18	175	76	15	190	46	149	20.7	2	0.88	85	97	0.9	15	1	3
IUP0027	1	0	55	2	1	1	1	0	0	0	0	1	0	0	0	0	0	1	1	0	na	126	70	11	245	68	164	25.3	2	0.99	95	96	1	11	2	3
IUP0028	1	1	62	2	1	1	2	1	0	1	1	1	0	0	0	0	0	1	1	0	na	152	86	5	280	76	174	25.1	2	0.98	99	101	1	5	2	3
IUP0029	1	0	63	2	1	1	0	1	0	0	0	0	1	0	0	0	0	1	1	1	3	139	76	3	150	45	166	16.3	1	0.9	78	87	0.9	3	2	3
IUP0030	1	0	60	2	1	1	2	1	0	1	1	1	1	0	0	0	0	2	1	0	na	134	81	2	120	95	167.5	33.9	2	0.96	116	121	1	2	2	3
IUP0031	1	0	45	1	1	1	2	0	0	1	1	1	0	0	0	0	0	2	0	1	8	128	88	1	130	50	143.5	24.3	2	0.9	99	110	0.9	1	1	3
IUP0032	1	1	71	2	1	1	1	0	0	1	1	1	0	0	0	0	0	1	1	1	3	162	99	3	365	50	158	20	1	0.93	85	91	0.9	0.08	2	3
IUP0033	1	0	59	1	1	1	3	0	0	1	1	0	1	0	0	0	0	1	1	0	na	132	80	10	310	49	147	22.7	2	0.91	87	96	0.9	10	2	3
IUP0034	1	1	66	2	1	2	2	0	1	1	1	0	0	0	0	0	0	1	1	1	5	121	58	16	107	58	168.5	20.4	2	1.05	96	91	1.1	2	2	3
IUP0035	1	0	55	1	1	2	3	0	0	1	1	1	0	0	0	0	0	2	1	1	4	152	96	4	110	58	152	25.1	2	0.95	98	103	1	4	2	3
IUP0036	1	1	41	2	1	1	1	1	0	1	0	1	1	0	0	0	0	2	1	1	6	170	94	6	231	85	162.5	32.2	2	0.97	108	111	1	6	2	3
IUP0037	1	1	55	2	1	1	1	1	1	0	0	1	0	0	0	0	0	1	1	1	2	103	65	2	157	56	159.5	22	1	0.91	83	91	0.9	2	2	.
IUP0038	1	0	61	1	1	1	3	0	0	0	1	1	1	0	0	0	0	2	0	0	na	146	85	12	213	51	155	21.2	2	1.03	95	92	1	12	2	3
IUP0039	1	0	45	1	1	1	3	0	0	1	0	1	0	0	0	0	0	1	0	0	na	197	98	0.5	140	53	145	25.2	2	0.86	84	98	0.9	0.5	2	3
IUP0040	1	1	52	2	1	2	1	1	0	1	0	0	1	0	0	0	0	1	0	0	na	130	70	17	220	69	173	23.1	2	0.98	94	96	1	17	2	2
IUP0041	1	1	43	1	1	1	3	0	0	0	0	1	0	0	0	0	0	2	1	0	na	136	79	3	198	62	153	26.5	2	0.88	94	107	0.9	3	2	2
IUP0042	1	0	45	1	1	2	3	0	0	0	0	0	0	0	0	0	0	2	1	1	3	119	73	4	99	75	150	33.3	2	0.92	98	106	0.9	4	2	3
IUP0043	1	0	45	2	1	1	1	0	0	1	1	0	1	0	0	0	0	2	1	0	na	116	75	2	180	80	149	36	2	1	113	113	1	2	2	3
IUP0044	1	0	75	2	1	1	1	0	0	1	1	0	0	0	0	0	0	1	0	1	20	145	65	20	178	41	157	16.6	1	0.87	71	82	0.9	20	2	2
IUP0045	1	0	45	2	1	1	1	0	0	0	0	0	0	0	0	0	0	1	0	0	na	180	96	7	180	61	162	23.2	2	1.01	90	89	1	7	2	2
IUP0046	1	0	73	1	1	1	3	0	1	1	0	0	0	1	0	0	0	2	1	1	15	130	78	15	103	53	148	24.2	2	0.87	89	102	0.9	15	2	3
IUP0047	1	0	57	2	1	1	2	0	0	1	0	0	1	0	0	0	0	2	1	0	na	175	93	3	106	94	161	36.3	1	0.9	114	126	0.9	3	2	2
IUP0048	1	1	55	2	1	1	2	0	0	1	1	0	0	1	0	0	0	1	0	0	na	142	74	35	244	55	.	.	1	0.89	80	90	0.9	30	2	2
IUP0049	1	0	60	2	0	1	2	0	0	1	1	1	0	0	0	0	0	1	1	0	na	132	83	7	159	32	147	14.8	1	0.75	58	77	0.8	7	2	3
IUP0050	1	1	43	2	1	1	0	1	0	1	1	0	0	0	0	0	0	1	0	1	5	175	86	4	149	57	163	21.5	1	0.91	92	101	0.9	4	2	2
IUP0051	1	1	51	2	.	1	.	1	.	1	1	0	0	0	0	0	0	1	1	0	na	110	90	0.08	85	52.1	156	21.4	1	0.8	79	99	0.8	0.08	2	3
IUP0052	1	0	66	2	1	1	2	1	0	1	1	0	0	0	0	0	0	1	1	1	5	154	91	2	280	57	170	19.7	1	0.86	88	102	0.9	2	2	3
IUP0053	1	0	62	1	1	1	3	0	0	1	0	0	1	0	0	0	0	1	1	1	9	121	94	9	189	50	137.2	26.6	2	0.86	88	102	0.9	9	2	3
IUP0054	1	0	60	1	0	1	3	0	0	1	1	1	1	0	0	0	0	2	1	1	8	124	67	10	160	65	154	27.4	2	0.9	93	103	0.9	10	2	3
IUP0055	1	0	48	1	1	1	3	0	0	0	0	0	1	0	0	0	0	2	.	0	na	126	82	2	116	54.9	144	26.5	2	0.85	93	109	0.9	2	2	3
IUP0056	1	0	46	1	0	1	3	0	0	1	1	0	1	0	0	0	0	2	1	0	na	107	61	2.5	130	86.3	156	35.5	2	0.87	109	126	0.9	2.5	2	2
IUP0057	1	0	62	1	1	1	3	0	0	1	1	0	1	1	0	0	0	2	0	1	1	107	60	1	140	55	142.5	27.1	2	0.89	100	112	0.9	1	2	3
IUP0058	1	0	43	2	1	1	1	0	0	1	0	1	1	0	0	0	0	1	0	1	5	127	72	4	216	45	155	18.7	2	0.96	85	89	1	4	2	3
IUP0059	1	1	64	2	1	1	1	0	0	1	1	1	0	1	0	0	0	1	0	0	na	102	90	12	159	53.1	153	22.7	2	0.97	89	92	1	5	2	2
IUP0062	1	0	54	2	1	1	1	0	0	1	1	1	0	0	0	0	0	1	1	0	na	131	87	5	108	49	158.5	19.5	2	1.01	90	89	1	5	2	3
IUP0063	1	0	55	1	0	1	3	0	0	0	0	1	0	0	0	0	0	2	1	1	2	176	94	0	90	60	149	27	2	0.88	92	104	0.9	0	2	3
IUP0065	1	0	60	1	0	1	3	0	0	0	0	1	0	1	1	0	0	1	0	1	10	165	77	5	147	40	139	20.7	2	0.93	84	90	0.9	5	2	3
IUP0066	1	1	48	2	1	1	1	0	0	1	1	1	1	0	0	0	0	1	0	1	3	139	85	3	120	64	188	18.1	1	0.9	86	96	0.9	3	2	2
IUP0067	1	0	43	2	1	1	1	0	0	1	1	1	0	0	0	0	0	1	0	0	na	107	62	0	161	57	188	16.1	2	0.97	85	88	1	.	2	3
IUP0068	1	0	60	1	1	1	1	0	0	1	1	0	1	0	0	0	0	2	1	1	3	115	71	3	160	74	153.2	31.5	2	0.86	99	115	0.9	3	2	3
IUP0069	1	0	70	2	1	1	0	0	0	1	1	0	0	0	0	0	0	1	0	0	na	174	94	0.5	108	59	156.7	24	2	0.99	96	97	1	0.5	2	2
IUP0070	1	0	62	1	1	1	3	0	0	1	1	0	1	0	0	0	0	2	1	1	5	138	92	2	182	88	164.2	32.6	2	0.96	116	121	1	2	2	2
IUP0072	1	0	41	2	1	1	1	0	0	0	0	1	0	0	0	0	0	1	0	0	na	103	69	3	191	79	164	29.4	2	0.96	97	101	1	1	2	3
IUP0073	1	0	51	2	1	1	1	0	.	1	1	1	1	0	0	0	0	1	1	0	na	140	88	5	196	65	173	21.7	1	0.92	91	99	0.9	5	2	3
IUP0074	1	0	67	1	1	1	3	0	0	1	1	1	1	0	0	0	0	2	1	1	7	167	80	9	125	64	149.2	28.8	2	0.99	105	106	1	9	2	2
IUP0075	1	1	41	2	1	1	1	0	0	1	1	0	1	0	0	0	0	1	1	0	na	145	99	8	110	64	161	24.7	1	0.85	84	99	0.8	8	2	3
IUP0076	1	0	52	1	1	1	3	0	0	1	1	1	1	0	0	0	0	2	1	1	10	140	79	10	210	70	154	29.5	2	0.93	101	109	0.9	10	2	3
IUP0077	1	0	60	1	0	1	3	0	0	1	1	0	1	1	1	0	0	2	0	1	10	205	97	10	189	75	152	32.5	1	0.74	93	125	0.7	10	2	3
IUP0078	1	1	76	1	1	1	3	0	1	1	1	1	0	1	0	0	0	2	1	1	25	130	65	30	100	52	149	23.4	1	0.83	90	108	0.8	30	2	3
IUP0079	1	0	60	2	1	1	2	0	1	1	1	1	1	0	0	0	0	1	1	1	1	134	67	2	114	57	158	22.8	2	0.97	93	96	1	2	2	3
IUP0080	1	0	50	1	1	1	3	0	0	1	0	1	1	0	0	0	0	2	1	1	1	133	84	2	112	56	158.2	22.4	2	0.97	92	95	1	2	2	3
IUP0081	1	0	75	2	1	1	2	0	0	1	1	1	1	1	0	0	0	1	0	1	18	130	71	18	210	49	150	21.8	2	0.96	86	90	1	3	2	2
IUP0082	1	0	59	2	1	1	2	0	0	1	0	0	0	0	0	0	0	1	0	0	na	163	81	4	240	58	162.2	22	2	0.97	92	95	1	4	2	3
IUP0083	1	0	70	1	0	1	3	0	0	1	1	1	0	0	0	0	0	2	1	0	na	135	82	3	160	44	121.5	29.8	2	0.98	97	99	1	3	2	3
IUP0084	1	0	66	2	1	1	2	0	0	1	1	0	1	0	0	0	0	1	0	0	na	110	55	20	195	45	155.2	18.7	1	0.84	75	89	0.8	20	2	3
IUP0085	1	1	62	2	1	1	1	0	0	1	1	0	1	0	0	0	0	1	0	1	10	153	80	10	202	64	163	24.1	2	0.97	93	96	1	10	2	3
IUP0086	1	1	48	2	1	1	1	0	0	1	1	1	0	0	0	0	0	1	0	0	na	145	89	2	576	74	168	26.2	2	0.99	97	98	1	2	2	3
IUP0087	1	0	50	1	1	1	3	0	0	1	0	0	0	0	0	0	0	2	0	1	3	141	64	3	117	55	149.5	24.6	2	0.94	95	101	0.9	3	2	3
IUP0089	1	1	45	2	1	1	1	1	0	1	1	1	1	0	0	1	0	1	1	1	5	140	86	5	135	69	172.5	23.2	2	1.02	60	59	1	2	2	3
IUP0090	1	0	55	2	1	1	2	0	0	0	1	0	1	0	0	0	0	1	.	0	na	120	74	0.33	122	62	154	26.1	2	0.96	95	99	1	0.33	1	3
IUP0091	1	0	68	2	1	1	1	0	0	0	0	1	0	1	0	0	0	1	1	0	na	111	60	3	116	58.5	168	20.7	1	0.91	85	93	0.9	2	2	2
IUP0092	1	1	40	2	1	1	1	0	0	1	1	0	0	0	0	0	0	1	1	0	na	115	76	4	160	47	145	22.4	1	0.92	82	89	0.9	2	2	3
IUP0093	1	1	52	1	1	1	3	0	0	1	1	0	0	0	0	0	0	1	0	1	4	115	66	5	119	59	161	22.8	1	0.82	83	101	0.8	5	2	3
IUP0094	1	0	47	2	1	1	1	0	0	0	0	0	1	0	0	0	0	2	1	0	na	121	69	5	120	87	168	30.8	2	1.09	110	101	1.1	5	2	3
IUP0095	1	0	58	1	1	1	3	0	0	0	0	0	0	0	0	0	0	2	1	0	na	120	77	5	120	61.5	152	26.6	2	0.97	94	97	1	5	2	1
IUP0097	1	1	45	2	1	1	2	0	0	0	0	0	1	0	0	0	0	1	0	0	na	118	73	7	114	66	154	27.8	2	0.98	98	100	1	7	2	3
IUP0098	1	0	77	2	1	1	2	0	0	1	1	1	0	0	0	0	0	1	0	1	5	130	52	5	130	66	164.5	24.4	1	0.93	97	104	0.9	5	2	3
IUP0099	1	1	55	1	1	1	3	0	0	1	0	0	1	0	0	0	0	2	1	1	20	126	64	20	140	48	158.5	19.1	1	0.84	94	112	0.8	2	2	3
IUP0100	1	0	65	2	1	1	2	0	0	1	1	1	0	0	0	0	0	1	0	0	na	109	70	1	198	47	144.5	22.5	2	0.99	84	85	1	1	2	3
IUP0101	1	0	65	2	1	1	2	0	0	1	1	0	1	0	0	0	0	1	.	0	na	140	75	4	354	69.8	157	28.3	1	0.93	102	110	0.9	0.08	2	3
IUP0102	1	0	48	1	1	1	1	0	0	1	1	1	1	0	0	0	0	2	1	0	na	110	72	1	99	61	145.5	28.8	2	0.89	97	109	0.9	1	2	3
IUP0103	1	0	50	2	1	1	1	0	0	1	1	1	0	0	0	0	0	1	1	1	3	164	92	4	186	56	167	20.1	2	0.98	88	90	1	4	2	1
IUP0104	1	1	62	1	1	1	3	0	.	1	1	1	1	0	0	0	0	1	.	0	na	.	.	1.5	114	47.7	137	25.4	2	0.93	83	89	0.9	1.5	2	3
IUP0105	1	0	51	2	1	1	1	1	0	1	0	0	1	0	0	0	0	1	1	1	2	132	83	2	220	65	166	23.6	1	0.88	87	99	0.9	2	2	3
IUP0106	1	0	65	1	1	1	3	0	0	1	1	1	1	1	0	0	0	2	0	1	3	201	108	20	140	60	187	17.2	2	0.86	99	115	0.9	20	2	3
IUP0107	1	0	58	1	1	1	3	0	0	1	1	1	0	0	0	0	0	2	1	0	na	145	90	15	127	52	135	28.5	2	0.92	91	99	0.9	15	2	3
IUP0109	1	0	60	2	1	1	1	0	0	1	1	1	0	0	0	0	0	1	1	1	7	136	75	6	220	52	158	20.8	2	0.97	92	95	1	6	2	3
IUP0110	1	0	56	1	1	1	3	0	0	1	1	0	1	0	0	0	0	2	0	1	2	126	81	0	537	63	154.5	26.4	1	0.84	91	108	0.8	.	2	3
IUP0111	1	0	52	2	1	1	1	1	0	1	1	1	0	0	0	0	0	1	1	0	na	109	68	4	164	75	174.4	24.7	2	0.95	95	100	1	4	2	3
IUP0112	1	1	47	1	1	2	3	0	0	1	0	0	0	0	0	0	0	2	1	1	8	162	112	8	110	43	140	21.9	2	1.11	98	88	1.1	8	2	2
IUP0113	1	0	42	2	1	2	2	0	0	1	1	0	1	0	0	0	0	2	1	0	na	123	84	8	106	75	186.5	21.6	2	1.01	108	107	1	8	2	2
IUP0114	1	1	49	2	1	2	1	1	0	1	1	0	1	0	0	0	0	1	1	0	na	138	87	8	215	57	154	24	2	1.01	93	92	1	8	2	3
IUP0115	1	0	56	1	1	2	3	0	0	0	0	0	1	0	0	0	1	2	1	1	9	123	84	7	188	66	138	34.7	2	1.04	118	113	1	7	2	3
IUP0116	1	0	45	2	1	2	1	0	0	1	1	1	1	0	0	0	0	1	0	0	na	136	78	3	264	52	151.5	22.7	1	0.93	87	94	0.9	3	2	3
IUP0117	1	0	65	2	1	2	0	1	0	1	1	0	0	0	0	0	0	2	1	1	4	169	76	12	294	75	158.5	29.9	1	0.9	104	116	0.9	12	2	3
IUP0118	1	0	60	1	0	2	3	0	0	1	1	1	1	0	0	0	0	2	0	0	na	127	66	5	339	65	150.5	28.7	2	0.93	100	108	0.9	5	2	3
IUP0119	1	0	63	2	0	2	1	1	0	1	1	0	0	0	0	1	0	2	1	0	na	139	79	3	192	90	168.5	31.7	2	0.97	112	115	1	3	2	2
IUP0120	1	0	40	1	1	2	3	1	0	0	0	1	0	0	0	0	0	2	0	1	10	117	85	2	309	55	155.5	22.7	2	0.93	95	102	0.9	2	2	3
IUP0121	1	1	42	2	1	2	2	0	0	0	0	1	1	0	0	0	0	1	1	0	na	122	81	9	255	61	165.7	22.2	2	0.96	91	95	1	9	2	3
IUP0122	1	0	44	1	1	2	3	0	0	0	0	1	1	0	0	0	0	2	1	0	na	125	77	0	215	75	166.5	27.1	2	0.91	100	110	0.9	0.08	2	3
IUP0123	1	1	50	2	1	2	1	1	0	1	1	1	1	1	0	1	1	2	1	1	10	179	95	15	200	85	173.5	28.2	1	0.91	105	115	0.9	10	2	3
IUP0124	1	0	45	2	1	2	2	1	0	0	0	0	0	0	0	0	0	1	1	0	na	135	94	2	111	65	167.5	23.2	1	0.91	93	102	0.9	2	2	3
IUP0125	1	1	46	1	1	2	3	0	0	1	1	0	1	0	0	0	0	2	1	0	na	190	95	12	116	61	144.5	29.2	2	0.95	106	112	0.9	12	2	2
IUP0128	1	0	55	1	0	2	3	0	0	1	1	1	0	0	0	0	0	2	1	0	na	142	87	1	101	55	143.3	26.8	2	0.88	94	107	0.9	1	2	2
IUP0129	1	0	65	2	1	2	1	0	0	0	0	1	1	0	0	0	0	2	1	0	na	185	113	2	155	80	170	27.7	2	0.98	104	106	1	2	2	3
IUP0130	1	0	60	1	1	2	3	0	0	1	1	1	0	0	0	1	0	2	1	0	na	137	84	1	352	58	145.7	27.3	2	0.93	99	106	0.9	0.42	2	2
IUP0131	1	0	44	2	1	2	1	0	0	1	1	0	1	0	0	0	0	2	0	1	12	148	97	10	196	83	183.5	24.6	2	0.97	107	110	1	10	2	3
IUP0132	1	0	60	1	1	1	3	0	0	1	1	1	0	0	0	0	0	2	1	1	1	198	94	1	111	115	159.5	45.2	1	0.79	117	148	0.8	1	2	2
IUP0133	1	0	60	1	1	2	3	0	0	1	1	0	0	0	0	0	0	2	0	1	2	165	86	2	178	57	138.5	29.7	2	1.04	102	98	1	2	2	3
IUP0134	1	0	60	1	1	2	3	0	0	1	1	1	0	0	0	0	0	1	1	1	1	192	87	0.25	109	49	151.2	21.4	2	0.89	88	99	0.9	0.25	2	3
IUP0136	1	1	60	2	1	2	1	1	0	1	1	0	0	0	0	0	0	2	0	1	5	188	90	5	305	71	160.2	27.7	2	1.01	110	109	1	5	2	3
IUP0137	1	1	55	2	1	2	1	1	0	1	1	0	1	0	0	1	0	2	1	0	na	181	82	3	112	66	162.5	25	2	0.97	103	106	1	2	2	3
IUP0138	1	0	62	1	1	2	3	0	0	1	1	1	1	0	0	0	0	2	1	0	na	149	69	6	128	46	138	24.2	2	0.96	93	97	1	2	2	3
IUP0139	1	0	50	1	1	2	3	0	0	1	1	1	1	0	0	0	0	1	1	0	na	132	84	0	120	40	159.5	15.7	1	0.74	73	98	0.7	0.04	2	2
IUP0140	1	0	50	1	1	2	3	0	0	1	1	1	1	0	0	0	0	1	1	0	na	123	77	6	161	54	150.5	23.8	2	1.19	69	58	1.2	6	2	.
IUP0141	1	0	65	2	1	2	1	0	1	1	1	0	1	0	0	1	0	1	1	0	na	115	70	3	149	60	158.5	23.9	2	0.97	99	102	1	0.04	2	.
IUP0142	1	0	65	1	0	2	3	0	0	1	1	0	1	0	0	0	0	2	1	0	na	135	72	10	102	54	154.5	22.6	2	0.89	92	103	0.9	10	2	2
IUP0143	1	1	45	1	1	1	3	0	0	1	1	1	1	0	0	0	0	2	1	1	8	186	84	8	282	68	145.5	32.1	2	0.93	100	107	0.9	5	2	3
IUP0144	1	1	65	1	1	1	3	0	0	1	1	0	0	0	0	0	0	2	1	1	4	138	69	4	251	49	149.2	22	2	1.05	98	93	1.1	4	2	2
IUP0145	1	1	65	1	1	2	3	0	0	1	1	0	0	0	0	0	0	2	0	0	na	152	67	12	189	56	146.5	26.1	2	0.96	108	112	1	0.08	2	2
IUP0146	1	0	56	2	1	2	1	0	0	1	1	1	0	1	0	0	0	1	1	1	8	141	89	10	202	67	163.5	25.1	2	0.99	96	97	1	10	2	3
IUP0147	1	0	72	1	1	2	3	0	1	1	1	0	0	0	0	0	0	2	0	1	10	127	86	15	96	72	153.5	30.6	2	1.02	116	114	1	15	2	3
IUP0148	1	1	42	2	1	2	2	1	0	0	1	1	0	0	0	0	0	1	1	0	na	115	71	3	190	46	151	20.2	1	0.91	80	88	0.9	3	2	2
IUP0151	1	0	70	2	1	1	2	0	0	0	0	0	0	0	0	0	0	2	0	0	na	132	78	0	150	86	180	26.5	2	1.07	113	106	1.1	.	2	3
IUP0152	1	1	58	2	1	2	1	1	0	0	0	0	0	0	0	0	0	1	1	0	na	158	79	13	120	68	175.5	22.1	2	1.02	99	97	1	0.25	2	3
IUP0153	1	0	50	1	1	2	3	0	0	1	1	1	1	0	0	1	0	2	1	1	14	115	67	0.25	172	74	150.2	32.8	2	0.86	104	121	0.9	0.25	2	3
IUP0154	1	1	60	1	0	2	3	0	0	1	1	1	0	0	0	0	0	2	1	1	16	148	65	15	259	46	144.5	22	2	1.01	92	91	1	15	2	2
IUP0155	1	0	40	1	0	2	3	0	0	1	1	1	0	0	0	0	0	2	1	0	na	144	104	0.25	139	56	153.5	23.8	2	0.88	90	102	0.9	0.25	2	2
IUP0156	1	0	45	1	0	2	3	0	0	1	1	0	1	0	0	0	0	2	1	1	0.58	123	80	0.58	160	76	144	36.7	2	1.1	110	100	1.1	0.58	2	3
IUP0157	1	0	44	1	1	2	3	0	0	1	1	0	0	0	0	0	0	2	0	0	na	123	99	5	139	52	143	25.4	2	0.99	95	96	1	5	2	3
IUP0158	1	1	63	2	1	2	1	0	0	1	1	1	0	0	0	0	0	1	1	1	3	171	88	3	458	73	159.4	28.7	1	0.92	97	105	0.9	3	2	3
IUP0159	1	0	48	2	1	2	1	0	0	1	1	0	0	0	0	0	0	2	0	1	2	161	85	2	206	95	165	34.9	2	0.96	114	119	1	1	2	3
IUP0160	1	0	45	1	1	2	3	0	0	0	0	0	0	0	0	0	0	2	1	0	na	138	78	6	199	60	152.5	25.8	2	0.94	96	102	0.9	6	2	3
IUP0161	1	1	85	1	1	2	3	0	1	1	1	1	0	0	0	1	0	2	0	1	5	169	73	11	203	45	151	19.7	2	0.87	92	106	0.9	11	2	1
IUP0162	1	0	65	1	1	2	3	0	0	1	0	0	1	0	0	1	0	2	0	1	0.17	111	78	1	250	55	142.5	27.1	2	0.89	89	100	0.9	1	2	3
IUP0163	1	0	40	1	1	2	3	0	0	1	1	1	0	0	0	0	0	2	0	1	1	159	88	1	249	60	157	24.3	2	0.89	93	105	0.9	1	2	2
IUP0164	1	1	65	1	0	1	1	0	1	1	1	0	1	0	0	0	0	2	1	1	10	137	56	15	245	54	135.5	29.4	2	0.92	130	141	0.9	15	2	2
IUP0165	1	0	57	1	0	2	1	0	0	1	1	1	0	0	0	0	0	1	1	1	3	161	68	6	229	50	144.5	23.9	2	0.87	85	98	0.9	6	2	3
IUP0166	1	1	66	1	0	2	3	0	0	1	1	1	1	0	0	0	0	2	1	1	10	142	59	12	320	64	142.5	31.5	1	0.85	93	110	0.8	12	2	3
IUP0167	1	0	40	1	1	2	3	0	0	1	1	0	1	0	0	0	0	2	0	1	3	132	84	4	396	71	147	32.9	2	0.88	106	120	0.9	4	2	1
IUP0168	1	0	60	1	0	1	3	0	0	1	1	1	.	0	0	0	0	1	1	1	5	176	78	5	235	59	149	26.6	2	0.86	87	101	0.9	5	2	3
IUP0170	1	0	43	2	1	1	1	0	0	1	1	0	1	0	0	0	0	1	1	0	na	121	71	2	250	59	155	24.6	2	0.97	92	95	1	2	2	3
IUP0171	1	0	45	2	1	2	1	1	0	0	0	0	1	0	0	0	0	1	1	0	na	128	88	0	160	84	188.5	23.6	1	0.94	101	107	0.9	0	2	2
IUP0172	1	0	43	2	1	1	1	1	0	0	0	1	0	0	0	0	0	1	0	0	na	123	70	5	230	57	158.5	22.7	1	0.91	88	97	0.9	5	2	3
IUP0173	1	1	45	1	0	1	3	1	0	1	1	0	1	1	1	0	0	2	1	1	7	160	94	7	340	67	146.9	31	2	1.01	106	105	1	1	2	3
IUP0174	1	1	55	2	1	1	1	0	0	0	0	1	0	0	0	0	0	1	0	0	na	126	76	8	252	69	165	25.3	2	1.02	99	97	1	5	2	3
IUP0175	1	0	57	1	1	1	3	0	0	0	1	0	1	0	0	0	0	2	1	0	na	135	94	0.25	209	63	148	28.8	2	0.91	100	110	0.9	0.25	2	3
IUP0176	1	0	60	1	0	1	1	1	0	1	1	0	1	0	0	0	0	1	1	0	na	130	77	14	150	56	141.5	28	1	0.85	83	98	0.8	14	1	3
IUP0177	1	0	50	2	1	1	1	1	0	0	0	0	0	0	0	0	0	1	1	0	na	138	80	2	139	66	172.5	22.2	2	0.97	92	95	1	1	2	3
IUP0178	1	0	50	1	0	1	3	1	0	1	0	1	1	0	0	0	0	1	0	1	2	200	119	3	210	44	138.4	23	2	0.98	83	85	1	3	2	3
IUP0179	1	1	58	1	1	1	3	0	0	1	1	1	0	0	0	1	0	2	1	0	na	139	88	4	115	57	152.2	24.6	2	0.98	94	96	1	4	2	3
IUP0180	1	1	45	1	1	1	3	0	0	0	1	1	0	0	0	0	0	2	0	0	na	149	91	10	250	55	149.3	24.7	2	0.88	89	101	0.9	10	2	2
IUP0182	1	0	50	1	0	1	3	0	0	1	1	0	0	0	0	0	0	2	1	0	na	150	87	3	169	57	144	27.5	2	0.93	98	105	0.9	3	2	3
IUP0183	1	1	45	1	0	1	3	1	0	1	1	0	0	0	0	0	0	1	0	0	na	114	67	4	396	50	153.9	21.1	2	0.89	85	95	0.9	4	1	3
IUP0184	1	1	50	1	1	1	3	0	0	0	1	0	0	0	0	0	0	2	0	0	na	135	77	1	130	66	154	27.8	2	0.92	99	108	0.9	1	2	2
IUP0185	1	1	45	1	0	1	1	0	0	1	0	0	1	0	0	0	0	2	1	0	na	146	93	4	317	73	154.5	30.6	2	0.91	105	116	0.9	4	2	3
IUP0186	1	0	55	2	1	1	1	0	0	1	1	0	0	0	0	0	0	1	0	1	3	139	77	1.5	101	53	150.6	23.4	2	1.02	93	91	1	0.17	2	2
IUP0188	1	0	55	2	1	1	1	1	0	1	1	0	1	0	0	0	0	2	0	0	na	141	80	10	180	78	103	73.5	1	0.65	105	161.8	0.6	10	1	3
IUP0189	1	0	42	2	1	1	1	1	0	0	0	1	1	0	0	0	0	1	0	0	na	133	71	2	170	71	156.2	29.1	2	0.98	98	100	1	2	2	2
IUP0190	1	0	40	1	0	1	3	0	0	0	0	0	0	0	0	0	0	2	0	0	na	121	85	0.5	140	58	140	29.6	2	0.97	98	101	1	0.5	2	3
IUP0191	1	0	65	2	1	1	0	1	1	1	1	0	0	0	0	0	0	1	1	1	8	201	86	8	110	59	160	23	2	1.02	96	94	1	8	2	2
IUP0192	1	0	60	1	0	1	3	0	0	1	1	1	0	0	0	0	0	2	1	0	na	118	70	4	92	55	142.5	27.1	1	0.83	92	111	0.8	4	2	3
IUP0193	1	1	40	2	1	1	1	1	0	1	1	1	0	0	0	0	1	1	0	1	5	88	60	3	168	60	149.2	27	1	0.82	82	100	0.8	3	2	3
IUP0194	1	0	42	2	1	1	1	1	0	1	1	1	1	0	0	0	0	1	1	1	2	115	73	0.17	201	73	167.2	26.1	2	0.97	102	105	1	0.17	2	3
IUP0195	1	0	48	2	1	1	1	1	0	1	1	1	0	0	0	0	0	1	1	1	3	127	85	3	135	59	159.5	23.2	2	0.97	87	90	1	3	2	3
IUP0196	1	1	55	2	1	1	1	1	0	1	1	1	1	0	0	0	0	1	1	0	na	171	95	12	140	65	167.5	23.2	2	1.05	96	91	1.1	12	2	1
IUP0197	1	0	50	1	1	1	3	0	0	1	1	1	1	0	0	0	0	2	1	1	15	124	70	10	270	74	145.5	35	2	0.9	103	115	0.9	10	2	3
IUP0198	1	0	73	2	1	1	0	1	0	1	1	0	0	0	0	0	0	1	1	1	5	103	55	5	122	41	161.5	15.7	2	0.98	88	90	1	5	2	3
IUP0199	1	0	40	2	1	1	1	0	0	1	1	1	0	0	0	0	0	1	1	0	na	128	86	2	110	67	171.5	22.8	1	0.94	91	97	0.9	2	2	3
IUP0200	1	0	62	1	0	1	3	0	0	0	0	1	0	0	0	0	0	2	0	0	na	149	90	4	99	75	155.5	31	1	0.84	102	122	0.8	4	2	1
IUP0201	1	1	65	2	0	1	1	1	0	1	1	1	1	0	0	0	0	1	1	1	2	123	78	18	245	52	151	22.8	2	1.05	86	82	1	18	2	2
IUP0202	1	0	45	1	1	1	3	0	0	0	1	1	0	0	0	0	0	2	1	1	2	156	99	2	85	69	149.5	30.9	2	1.33	140	105	1.3	2	2	3
IUP0203	1	1	45	2	1	1	1	0	0	1	1	1	1	0	0	0	0	1	1	0	na	167	108	7	350	51	150.3	22.6	2	0.98	91	93	1	7	2	2
IUP0205	1	1	60	2	1	1	1	0	0	1	1	0	0	0	0	0	0	1	1	1	12	181	95	10	105	51	157.5	20.6	1	0.91	85	93	0.9	10	2	2
IUP0206	1	1	50	2	0	1	1	1	0	0	0	1	0	0	0	0	0	1	1	0	na	174	96	13	350	56	165	20.6	2	1.01	95	94	1	13	2	.
IUP0207	1	1	45	2	1	1	1	1	0	1	1	0	0	0	0	0	0	1	.	0	na	120	75	4	140	64	165.3	23.4	2	0.97	94	97	1	4	2	3
IUP0208	1	1	40	2	1	1	1	1	0	1	1	1	0	0	0	0	0	1	0	0	na	143	84	13	106	73	164.8	26.9	2	0.96	97	101	1	13	2	3
IUP0209	1	0	50	2	1	1	1	1	0	1	1	1	0	0	0	0	0	2	1	0	na	124	80	3	103	84	170.1	29	2	1.04	108	104	1	2	2	3
IUP0210	1	0	50	2	1	1	1	0	1	1	0	0	0	0	0	0	0	2	.	1	1	172	84	1	217	86	170.4	29.6	2	1.07	115	107	1.1	1	2	2
IUP0211	1	0	60	1	0	1	3	0	0	1	1	0	.	0	0	0	0	2	0	1	4	115	74	4	100	52	145	24.7	2	1.03	97	94	1	0.08	2	3
IUP0212	1	0	60	1	0	1	3	0	0	1	1	1	0	0	0	0	0	1	1	1	5	206	128	5	207	48	144.3	23.1	2	0.86	85	99	0.9	5	2	.
IUP0213	1	0	42	2	1	1	1	1	1	1	1	1	1	0	0	0	0	1	1	1	1	150	95	0.5	309	74	169.8	25.7	1	0.93	100	107	0.9	0.5	2	2
IUP0214	1	1	48	1	1	1	3	0	0	0	1	1	0	0	0	0	0	1	1	0	na	129	74	3	120	42	150.6	18.5	2	0.94	87	93	0.9	3	2	2
IUP0215	1	0	47	2	1	1	1	1	0	1	1	0	1	0	0	0	0	2	0	0	na	147	75	8	155	69	163	26	2	0.97	103	106	1	0.33	2	3
IUP0217	1	0	65	2	1	1	1	0	0	1	1	0	1	0	0	0	0	1	0	0	na	154	92	8	213	74	185	21.6	2	0.98	102	104	1	8	2	3
IUP0218	1	0	45	2	1	1	2	1	0	0	0	0	0	0	0	0	0	1	1	1	2	155	80	0.75	189	65	156.5	26.5	1	0.93	97	104	0.9	0.75	2	3
IUP0219	1	0	55	1	1	1	3	0	0	1	1	1	0	1	0	0	0	2	0	1	1	122	79	1	177	51	150.3	22.6	2	0.92	91	99	0.9	1	1	3
IUP0222	1	1	46	2	1	1	1	1	0	1	1	0	0	0	0	0	0	2	1	0	na	148	76	5	150	85	159	33.6	2	0.95	106	111	1	5	2	3
IUP0223	1	0	52	2	1	1	1	1	0	0	1	1	0	0	0	0	0	1	1	1	2	144	84	20	251	89	160.5	34.5	1	0.93	98	105	0.9	20	2	3
IUP0224	1	1	57	2	1	1	1	1	0	1	1	0	0	0	0	0	0	1	0	0	na	144	83	14	101	54	161.1	20.8	2	1.07	88	82	1.1	14	2	1
IUP0225	1	0	65	2	0	1	0	1	1	0	1	1	0	0	0	0	0	1	1	0	na	180	91	5	192	55	153.5	23.3	2	0.96	95	99	1	5	1	2
IUP0226	1	0	43	1	1	1	1	0	0	0	0	0	0	0	0	0	0	2	1	0	na	136	82	0.5	145	45	149.5	20.1	2	1.37	130	95	1.4	0.5	2	3
IUP0227	1	0	65	1	0	1	3	1	0	0	0	0	1	0	0	0	0	2	1	0	na	152	91	11	316	75	147	34.7	1	0.78	99	127	0.8	11	2	3
IUP0229	1	0	65	1	0	1	3	0	0	0	0	0	.	0	0	0	0	2	1	0	na	149	91	1	260	66	163.5	24.7	1	0.83	99	119	0.8	1	2	3
IUP0231	1	0	60	1	1	1	1	0	0	1	1	1	1	0	0	0	0	1	1	0	na	142	80	3	450	60	155	25	2	0.88	82	93	0.9	3	2	3
IUP0232	1	0	55	1	1	1	1	0	0	1	1	0	1	0	0	0	0	1	0	1	10	178	84	12	150	49	146	23	1	0.81	75	93	0.8	12	2	3
IUP0233	1	0	60	2	1	1	1	1	1	0	0	0	0	1	0	0	0	1	1	1	10	127	70	8	115	55	160	21.5	2	0.98	85	87	1	8	1	3
IUP0234	1	1	53	1	0	1	3	0	1	0	0	0	0	0	0	0	0	1	1	1	2	164	87	2	118	44	145	20.9	1	0.82	75	92	0.8	2	2	3
IUP0235	1	0	52	2	1	1	1	0	0	1	1	0	1	0	0	0	0	1	0	1	10	145	80	10	145	73	165	26.8	2	0.97	93	96	1	10	2	3
IUP0236	1	1	60	1	1	1	3	0	0	1	1	0	1	0	0	0	0	2	0	1	2	166	102	3	124	78	157	31.6	2	0.99	105	106	1	0.02	1	3
IUP0237	1	0	55	1	1	1	3	0	0	1	1	0	0	0	0	0	0	1	1	0	na	115	72	2	204	39	138	20.5	2	0.92	76	83	0.9	2	2	3
IUP0238	1	0	62	2	1	1	2	0	0	0	1	0	1	0	0	0	0	1	0	1	20	134	87	20	115	79	160	30.9	1	0.92	94	102	0.9	20	2	3
IUP0239	1	0	59	2	1	1	1	1	0	0	1	1	0	0	0	0	0	1	1	0	na	147	80	2	140	80	173	26.7	2	1.02	95	93	1	0.08	1	3
IUP0240	1	0	57	2	1	1	1	1	1	1	1	0	0	1	0	0	0	2	1	1	10	150	84	3	145	93	179	29	2	0.97	107	110	1	3	2	3
IUP0241	1	0	65	2	1	1	2	0	0	1	1	0	1	1	0	0	0	1	0	1	10	124	64	17	120	57	165	20.9	2	1.01	86	85	1	17	2	3
IUP0242	1	0	60	1	1	1	3	0	1	1	1	0	1	0	0	1	0	1	1	1	7	138	83	9	170	59	150	26.2	1	0.71	70	98	0.7	9	2	3
IUP0243	1	1	58	1	1	1	3	0	0	0	0	0	0	0	0	0	0	1	1	0	na	141	76	10	264	52	151	22.8	1	0.78	75	96	0.8	10	2	3
IUP0244	1	0	55	2	1	1	2	1	1	0	0	0	1	0	0	0	0	2	0	1	11	151	89	11	140	87	170	30.1	2	1	105	105	1	4	2	3
IUP0245	1	1	46	2	1	1	1	0	0	1	1	0	0	0	0	0	0	1	1	1	4	131	73	4	86	74	168	26.2	2	1.02	97	95	1	4	2	3
IUP0246	1	0	59	1	1	1	3	0	0	1	1	0	1	0	0	0	0	1	1	1	1	129	69	1	109	45	148	20.5	1	0.78	72	92	0.8	1	2	3
IUP0247	1	0	60	1	0	1	1	0	1	1	1	0	0	0	0	0	0	1	1	1	2	129	67	8	120	45	137	24	2	0.86	81	94	0.9	8	2	3
IUP0248	1	0	58	2	1	1	1	1	0	0	0	0	0	0	0	0	0	2	0	1	9	124	73	9	160	80	169	28	2	1.62	165	102	1.6	0.58	2	3
IUP0249	1	0	59	2	1	1	1	1	0	0	0	0	0	0	0	0	0	1	1	0	na	149	77	3	94	52	157	21.1	2	0.98	80	82	1	1.5	2	3
IUP0250	1	0	55	1	1	1	3	0	0	0	0	0	1	0	0	0	0	1	1	0	na	141	76	3	130	69	154	29.1	1	0.77	84	109	0.8	3	1	3
IUP0251	1	0	70	1	0	1	3	0	0	1	1	0	0	1	0	0	0	1	1	0	na	158	85	10	220	64	155	26.6	1	0.81	88	108	0.8	10	2	2
IUP0252	1	0	63	1	1	1	3	0	0	0	0	0	0	0	0	0	0	1	1	1	3	97	63	3	130	37	141	18.6	1	0.82	70	85	0.8	3	2	3
IUP0253	1	0	74	2	1	1	0	0	0	1	1	0	0	0	0	0	0	1	0	1	5	149	80	5	157	72	175	23.5	2	1.15	97	84	1.2	3	2	3
IUP0254	1	0	53	1	0	1	3	0	0	0	0	0	0	0	0	0	0	1	0	1	4	164	92	3	85	50	154	21.1	1	0.78	69	88	0.8	3	1	3
IUP0256	1	1	68	2	1	1	0	1	0	1	1	0	0	0	0	0	0	1	0	1	3	151	93	3	130	61	172	20.6	2	0.98	93	95	1	2	2	3
IUP0257	1	0	70	1	1	1	3	0	0	1	1	0	0	0	0	0	0	1	1	0	na	155	81	1	250	44	139	22.8	1	0.78	70	90	0.8	1	2	3
IUP0258	1	0	63	2	1	1	0	0	0	0	0	0	0	0	0	0	0	1	1	1	8	183	77	8	128	70	160	27.3	2	1.06	100	94	1.1	0.17	2	3
IUP0259	1	0	40	1	1	1	3	0	0	1	1	0	0	0	0	0	0	2	1	0	na	119	77	15	136	66	154	27.8	2	1.04	98	94	1	15	1	3
IUP0260	1	0	48	1	1	1	1	0	0	1	1	0	1	1	0	0	0	1	1	1	6	137	77	0.5	130	54	151	23.7	1	0.84	80	95	0.8	0.5	2	2
IUP0261	1	0	49	2	1	1	1	0	0	0	0	0	0	0	0	0	0	1	1	0	na	127	89	1	130	68	185	19.9	1	0.91	92	101	0.9	1	2	3
IUP0262	1	1	42	1	1	1	3	0	0	1	0	1	0	0	0	0	0	1	1	0	na	122	67	4	140	57	144	27.5	1	0.82	86	105	0.8	4	2	3
IUP0263	1	0	55	2	1	1	1	0	0	1	1	0	1	0	0	0	0	1	1	0	na	148	87	5	130	69	187	19.7	2	1.02	89	87	1	5	2	3
IUP0264	1	0	56	2	1	1	3	0	0	1	1	0	0	0	0	0	0	1	0	1	2	134	72	5	158	55	153	23.5	1	0.95	86	91	0.9	5	2	3
IUP0265	1	1	65	2	1	1	0	1	0	1	0	0	1	0	0	0	0	1	1	1	10	158	83	16	260	71	162	27.1	2	1.04	95	91	1	13	2	3
IUP0266	1	0	65	1	0	1	3	0	1	1	1	1	0	0	0	0	0	2	1	1	3	149	71	8	100	57	154	24	2	0.93	94	101	0.9	8	2	3
IUP0267	1	0	58	2	1	1	1	1	0	0	0	0	0	0	0	0	0	1	1	0	na	119	79	2	140	59	171	20.2	2	1	86	86	1	2	2	3
IUP0268	1	0	60	1	1	1	3	0	0	1	1	0	0	1	0	0	0	2	1	1	7	126	84	7	130	68	161	26.2	2	1.02	103	101	1	7	2	3
IUP0269	1	0	58	2	1	1	1	0	0	1	0	0	1	0	0	0	0	1	.	0	na	124	71	4	185	67	149	30.2	2	0.99	99	100	1	1	2	3
IUP0270	1	1	61	2	1	1	0	0	0	0	0	0	0	0	0	0	0	2	1	1	10	120	81	10	170	56	150	24.9	2	0.97	104	107	1	8	2	3
IUP0271	1	0	60	2	0	1	1	0	0	1	1	1	0	0	0	0	0	1	1	1	4	150	65	2	135	50	160	19.5	1	0.91	80	88	0.9	0.25	2	3
IUP0272	1	0	60	1	1	1	3	0	0	1	1	0	0	0	0	0	0	1	0	0	na	163	97	6	250	71	146	33.3	1	0.73	88	121	0.7	6	2	3
IUP0274	1	1	60	1	1	1	3	0	0	1	1	0	1	0	0	0	0	1	1	1	10	164	92	12	190	51	150	22.7	2	0.88	81	92	0.9	12	2	3
IUP0275	1	0	68	2	1	1	0	0	1	1	1	0	0	0	0	0	0	1	1	0	na	130	65	10	140	70	158	28	1	0.93	94	101	0.9	10	2	3
IUP0276	1	0	65	1	0	1	1	0	0	1	1	0	0	1	0	0	0	1	.	0	na	128	83	1	145	62	153	26.5	1	0.84	85	101	0.8	1	2	3
IUP0277	1	0	60	1	0	1	3	0	0	1	1	0	0	0	0	0	0	2	1	1	2	139	89	2	130	56	146	26.3	2	0.97	94	97	1	2	2	3
IUP0278	1	0	53	2	1	1	1	0	1	1	0	0	0	0	0	0	0	1	.	0	na	129	25	1	240	69	160	27	1	0.95	93	98	0.9	0.42	2	3
IUP0279	1	0	76	2	1	1	0	0	0	1	1	0	1	0	0	0	0	1	1	1	5	110	70	5	106	55	165	20.2	2	1.03	93	90	1	5	2	3
IUP0280	1	1	65	1	1	1	1	0	1	1	1	0	0	0	0	0	0	1	1	1	11	142	47	11	230	54	141	27.2	2	0.91	87	96	0.9	11	2	3
IUP0281	1	0	68	2	1	1	0	0	0	0	0	0	1	0	0	0	0	1	0	1	1	120	63	3	85	68	168	24.1	2	1.05	96	91	1.1	2	2	3
IUP0282	1	1	57	1	1	1	3	0	0	1	1	0	0	0	0	0	0	1	1	0	na	120	80	10	135	65	175	21.2	1	0.83	82	99	0.8	10	2	3
IUP0283	1	0	46	1	1	1	3	0	0	1	1	1	0	0	0	0	0	1	1	1	5	120	71	0	150	52	153	22.2	2	0.86	79	92	0.9	0.17	2	3
IUP0284	1	1	60	2	1	1	1	1	1	1	1	0	0	0	0	0	0	1	1	1	5	178	92	5	120	64	155	26.6	2	1.01	92	91	1	5	2	3
IUP0285	1	0	52	1	1	1	3	0	0	1	1	0	1	1	0	1	0	1	1	1	3	114	58	3	134	56	145	26.6	1	0.78	76	98	0.8	3	2	3
IUP0286	1	0	44	1	0	1	3	0	0	1	1	0	1	0	0	0	0	1	1	0	na	120	70	0.33	120	71	158	28.4	1	0.81	86	106	0.8	0.33	2	3
IUP0287	1	1	60	1	1	1	3	0	0	1	1	0	0	0	0	0	0	1	1	1	10	161	91	6	150	55	137	29.3	1	0.8	82	102	0.8	6	1	2
IUP0288	1	0	53	1	1	2	3	0	0	1	1	0	0	0	0	0	0	2	1	0	na	165	85	7	200	77	154	32.5	2	0.92	108	118	0.9	7	2	3
IUP0289	1	1	68	2	1	1	0	1	0	1	0	0	0	0	0	0	0	1	1	1	0.33	142	73	20	230	72	154	30.4	2	0.97	102	105	1	20	2	2
IUP0290	1	0	54	1	1	1	3	0	0	1	1	0	0	0	0	0	0	2	1	1	4	120	72	2	254	63	152	27.3	2	0.97	91	94	1	2	2	2
IUP0291	1	0	54	2	1	2	1	0	0	1	1	0	1	0	0	0	0	2	1	1	10	139	87	16	360	95	173	31.7	2	1.08	112	104	1.1	0.08	2	3
IUP0293	1	0	60	1	1	1	3	0	0	1	1	0	1	0	0	0	0	1	1	1	.	191	93	15	350	50	150	22.2	2	0.9	83	92	0.9	15	2	3
IUP0294	1	0	59	1	1	1	3	0	0	0	0	0	0	0	0	0	0	1	1	1	0.58	136	83	0.58	180	42	141	21.1	2	0.86	77	90	0.9	0.58	1	.
IUP0295	1	0	55	2	1	1	1	1	0	1	1	0	1	1	1	0	0	2	.	1	0.5	171	106	0.5	140	86	156	35.3	1	0.91	106	116	0.9	0.42	2	3
IUP0296	1	0	63	2	1	1	2	1	0	1	1	0	0	0	0	0	0	1	1	0	na	178	77	2	200	49	157	19.9	1	0.92	76	83	0.9	2	2	3
IUP0297	1	1	45	1	0	1	3	0	0	1	1	0	0	0	0	0	0	2	1	0	na	124	77	4	500	63	199	15.9	2	0.9	90	100	0.9	4	1	3
IUP0298	1	0	40	2	1	1	1	0	0	1	1	0	0	0	0	0	0	1	0	0	na	121	87	4	140	69	148	31.5	2	0.98	88	90	1	.	2	3
IUP0299	1	1	57	1	1	1	3	0	0	1	1	0	0	0	0	0	0	2	1	1	16	125	80	16	59	75	151	32.9	2	0.95	90	95	0.9	14	2	3
IUP0301	1	0	50	2	0	1	1	0	0	0	0	0	0	0	0	0	0	2	0	1	2	131	92	3	170	90	170	31.1	2	1.07	111	104	1.1	3	2	3
IUP0303	1	0	62	1	1	1	3	0	0	1	1	0	0	0	0	0	0	2	1	1	2	145	77	3	100	62	152	26.8	1	0.85	90	106	0.8	3	2	3
IUP0304	1	1	60	2	1	2	1	0	0	1	1	0	0	0	0	0	0	1	1	0	na	149	74	15	231	73	166	26.5	2	1.01	99	98	1	15	2	3
IUP0307	1	0	50	1	0	2	3	0	0	1	1	0	1	1	0	1	0	2	1	1	10	144	77	18	250	67	153	28.6	2	0.97	97	100	1	13	2	3
IUP0308	1	0	48	1	1	2	3	0	0	1	1	0	0	0	0	0	0	2	0	0	na	112	70	8	400	76	159	30.1	2	1.04	108	104	1	2	2	3
IUP0309	1	0	49	2	1	1	1	1	0	1	1	0	1	0	0	0	0	1	0	0	na	102	72	1	105	48	154	20.2	2	0.96	78	81	1	1	2	2
IUP0310	1	1	49	2	1	2	1	0	0	1	1	0	1	0	0	0	0	1	0	1	8	124	73	10	91	68	171	23.3	1	0.94	93	99	0.9	10	2	3
IUP0311	1	1	51	1	1	2	3	1	0	1	1	1	1	0	0	0	0	2	0	1	5	158	78	20	264	71	152	30.7	2	0.98	105	107	1	4	2	3
IUP0312	1	1	48	1	1	2	3	0	0	1	1	0	0	0	0	0	0	2	1	0	na	185	99	1.5	354	65	149	29.3	2	0.98	99	101	1	1.5	2	3
IUP0313	1	0	62	1	1	1	3	0	0	1	1	0	1	0	0	0	0	1	1	0	na	150	63	2	180	51	144	24.6	1	0.82	80	98	0.8	2	2	3
IUP0314	1	0	58	2	1	1	0	0	0	1	1	0	0	0	0	0	0	1	1	0	na	144	77	3	170	60	155	25	2	1.04	97	93	1	3	2	2
IUP0315	1	0	42	2	1	1	1	0	0	1	1	0	1	0	0	0	0	1	1	1	3	132	86	4	116	70	155	29.1	1	0.93	94	101	0.9	4	2	3
IUP0316	1	1	52	2	1	1	1	0	0	1	1	0	1	0	0	0	0	1	1	0	na	118	80	10	158	80	167	28.7	1	0.91	93	102	0.9	10	2	3
IUP0317	1	1	49	2	1	1	1	1	0	1	1	0	1	0	0	0	0	1	1	0	na	106	67	10	230	79	168	28	2	0.99	101	102	1	10	2	3
IUP0318	1	0	68	2	1	2	1	0	1	1	1	0	0	1	0	0	0	1	0	1	0.08	165	90	0	260	55	162	21	2	1.02	85	83	1	0.04	2	2
IUP0319	1	0	85	2	1	1	0	1	0	1	1	0	0	0	0	0	0	2	1	1	6	136	75	6	180	66	155	27.5	2	1.78	162	91	1.8	6	2	3
IUP0320	1	1	65	1	0	1	3	0	0	1	1	0	0	1	0	0	0	1	1	1	10	129	85	2	180	61	154	25.7	2	0.88	88	100	0.9	2	2	3
IUP0321	1	0	48	1	0	1	3	0	0	1	1	0	0	0	0	0	0	2	1	0	na	109	70	1	325	70	152	30.3	2	0.93	93	100	0.9	1	2	3
IUP0322	1	0	65	2	1	1	0	0	0	1	1	0	0	0	0	0	0	2	1	0	na	120	60	20	196	70	164	26	2	1.09	105	96	1.1	20	2	2
IUP0323	1	0	60	1	0	1	0	1	0	1	1	0	0	0	0	0	0	1	0	1	12	153	86	16	170	45	148	20.5	1	0.55	47	85	0.6	16	1	3
IUP0324	1	0	40	1	1	1	3	0	0	1	1	0	0	0	0	0	0	2	1	0	na	120	81	4	290	78	157	31.6	2	0.99	103	104	1	4	1	3
IUP0325	1	0	43	1	1	2	3	0	0	1	1	0	0	0	0	0	0	2	0	1	2	137	76	1	102	76	160	29.7	2	0.9	95	106	0.9	0.5	2	3
IUP0326	1	0	60	2	1	1	1	0	0	1	1	0	0	0	0	0	0	1	1	1	2	151	94	2	280	60	157	24.3	2	1.02	90	88	1	1.5	2	3
IUP0327	1	0	60	1	0	1	3	0	0	1	1	0	0	0	0	0	0	2	1	0	na	127	80	15	384	51	143	24.9	2	0.87	89	102	0.9	15	1	3
IUP0328	1	0	60	1	0	2	3	0	0	1	1	0	0	0	0	0	0	2	1	1	15	125	73	13	170	65	156	26.7	2	0.98	100	102	1	12	2	2
IUP0329	1	0	42	1	1	1	3	0	0	1	1	0	1	1	1	0	0	1	1	1	4	135	86	3	140	40	149	18	1	0.8	68	85	0.8	3	2	3
IUP0330	1	1	60	1	0	1	3	0	0	1	1	0	0	0	0	0	0	2	1	1	4	140	70	5	149	57	149	25.7	2	0.99	97	98	1	5	1	3
IUP0331	1	0	47	2	1	1	1	0	0	1	1	0	0	0	0	0	0	1	1	0	na	127	71	8	250	70	167	25.1	1	0.94	90	96	0.9	8	2	3
IUP0332	1	1	66	2	1	1	0	1	0	1	1	0	0	0	0	0	0	1	.	0	na	138	75	16	188	55	154	23.2	2	1.02	91	89	1	16	2	2
IUP0333	1	0	62	1	0	1	3	0	0	1	1	0	0	0	0	0	0	2	1	0	na	142	86	12	180	56	150	24.9	2	0.97	98	101	1	12	1	3
IUP0334	1	0	50	2	1	1	1	1	0	1	1	0	0	0	0	0	0	1	1	1	1	134	82	0.33	515	66	152	28.6	1	0.82	77	94	0.8	0.33	2	3
IUP0335	1	0	40	1	1	1	3	0	0	1	1	0	1	0	0	0	0	1	0	0	na	126	82	0	338	51	145	24.3	2	0.97	86	89	1	0.03	1	2
IUP0338	1	0	48	1	1	1	3	0	0	1	1	0	1	1	0	0	0	2	1	1	6	133	80	4	120	75	154	31.6	2	0.88	97	110	0.9	4	2	3
IUP0339	1	1	55	1	0	1	3	0	0	1	1	0	0	0	0	0	0	2	1	1	7	130	78	5	140	60	153	25.6	2	0.9	89	99	0.9	2	1	2
IUP0340	1	0	64	2	1	1	2	0	0	1	1	0	0	0	0	0	0	1	.	0	na	157	91	1	240	69	168	24.4	2	1.02	95	93	1	1	2	3
IUP0341	1	0	64	2	1	1	0	0	0	1	1	1	1	0	0	0	0	1	1	1	1	122	71	5	180	60	177	19.2	1	0.91	86	94	0.9	5	2	3
IUP0342	1	0	57	1	1	1	3	0	0	1	1	0	0	0	0	0	0	1	1	0	na	157	87	5	141	60	168	21.3	2	1.1	65	59	1.1	5	2	3
IUP0343	1	0	69	2	1	.	1	1	0	1	1	1	0	0	0	0	0	1	1	0	na	172	72	7	438	60	160	23.4	2	0.97	99	102	1	7	2	3
IUP0344	1	0	74	2	1	1	0	1	0	1	1	0	0	0	0	0	0	1	1	1	0.5	164	84	14	275	65	183	19.4	2	0.98	98	100	1	14	2	3
IUP0345	1	0	60	1	0	1	3	0	0	1	1	0	1	0	0	0	0	1	0	1	4	116	68	5	179	54	148	24.7	1	0.8	84	105	0.8	5	2	3
IUP0346	1	0	65	1	0	1	3	0	0	1	1	0	0	0	0	0	0	2	1	1	2	161	93	0	190	59	142	29.3	2	0.88	95	108	0.9	.	2	3
IUP0347	1	1	60	2	1	1	0	1	0	1	1	0	0	0	0	0	0	1	1	1	3	163	75	6	310	65	180	20.1	2	1.02	99	97	1	6	2	2
IUP0348	1	0	75	2	1	1	1	0	1	1	1	1	0	0	0	0	0	1	1	1	15	121	70	4	196	60	157	24.3	2	1.03	102	99	1	0.08	1	3
IUP0349	1	1	53	1	0	1	3	0	0	1	1	1	1	0	0	0	0	2	1	0	na	151	75	9	375	44	148	20.1	2	0.95	90	95	0.9	9	1	3
IUP0350	1	0	56	2	1	1	2	1	0	1	1	1	1	1	1	0	0	1	1	0	na	144	71	10	350	65	173	21.7	1	0.94	93	99	0.9	10	2	3
IUP0351	1	1	50	2	1	1	1	0	1	1	1	0	0	0	0	0	0	2	1	0	na	139	89	15	331	.	171	.	2	0.97	111	114	1	15	2	3
IUP0352	1	0	45	2	1	1	1	0	0	1	1	1	1	0	0	0	0	1	1	1	2	130	79	0	115	65	156	26.7	2	0.99	94	95	1	0.08	2	3
IUP0353	1	0	58	2	1	1	2	1	1	1	1	1	0	1	0	0	0	2	1	1	5	204	115	5	110	71	185	20.7	2	0.99	107	108	1	5	2	3
IUP0354	1	0	60	1	0	2	3	0	1	1	1	0	0	0	0	0	0	2	1	1	2	107	68	3	219	70	168	24.8	2	0.88	97	110	0.9	3	2	2
IUP0356	1	1	45	2	1	1	1	0	0	1	1	1	0	0	0	0	0	1	.	1	.	130	84	4	130	59	155	24.6	1	0.93	91	98	0.9	4	2	2
IUP0357	1	1	54	2	1	2	1	0	0	1	1	1	1	0	0	0	0	1	1	0	na	126	70	6	165	75	167	26.9	2	1.02	100	98	1	6	2	3
IUP0358	1	1	45	2	1	1	1	0	0	1	1	0	0	0	0	0	0	1	1	1	2	126	88	10	263	69	163	26	2	1.01	102	101	1	10	2	2
IUP0359	1	0	45	1	1	1	3	0	0	1	1	0	1	0	0	0	0	2	1	1	.	151	98	1	200	89	152	38.5	1	0.8	109	136	0.8	1	2	3
IUP0360	1	1	58	2	1	2	1	1	0	1	1	1	0	0	0	1	0	1	0	1	10	122	67	20	160	53	.	.	2	1.03	95	92	1	7	2	2
IUP0361	1	0	64	1	1	.	3	0	0	1	1	0	0	0	0	0	0	1	1	0	na	206	97	3	175	55	154	23.2	2	0.91	86	95	0.9	3	2	3
IUP0363	1	0	42	2	1	1	1	0	0	1	1	1	0	0	0	0	0	2	1	0	na	133	83	1.5	244	75	167	26.9	2	1.05	103	98	1.1	1.5	2	2
IUP0364	1	0	42	1	1	2	1	0	0	1	1	1	1	0	0	0	0	1	1	0	na	128	93	5	190	61	159	24.1	1	0.82	83	101	0.8	5	2	2
IUP0365	1	0	69	1	1	1	3	0	0	1	1	0	1	0	0	0	0	2	0	0	na	133	74	5	155	44	148	20.1	2	0.95	90	95	0.9	5	2	3
IUP0366	1	0	42	1	0	1	1	0	0	1	1	0	0	0	0	0	0	2	0	0	na	132	83	2	240	63	151	27.6	2	0.99	98	99	1	2	2	2
IUP0367	1	0	66	1	1	1	3	0	1	1	1	1	0	0	0	1	0	1	1	1	12	193	88	12	175	42	144	20.3	1	0.81	78	96	0.8	12	1	3
IUP0368	1	0	52	2	0	1	1	0	0	1	1	0	1	0	0	0	0	1	1	0	na	147	84	3	175	71	163	26.7	2	0.95	99	104	1	3	2	3
IUP0369	1	1	50	2	1	1	1	0	0	1	1	1	1	0	0	0	0	1	1	0	na	140	80	3	215	60	165	22	1	0.94	91	97	0.9	3	2	2
IUP0370	1	0	45	1	0	1	3	0	0	1	1	1	0	0	0	0	0	1	1	0	na	154	96	10	140	48	146	22.5	2	0.93	86	92	0.9	10	1	3
IUP0373	1	0	55	1	0	1	1	0	0	1	1	1	0	0	0	0	0	2	1	1	2	132	82	4	300	54	149	24.3	2	0.96	94	98	1	4	2	2
IUP0374	1	0	55	1	0	1	3	0	0	1	1	1	0	0	0	0	0	2	1	0	na	151	98	0.5	200	61	148	27.8	2	1.02	102	100	1	0.5	2	2
IUP0375	1	0	45	2	1	1	1	0	0	1	1	1	0	0	0	0	0	1	.	0	na	125	83	6	120	60	164	22.3	1	0.95	86	91	0.9	6	2	.
IUP0376	1	0	51	2	1	2	1	0	0	1	1	1	1	0	0	0	0	1	1	0	na	115	64	1	270	47	161	18.1	2	0.97	83	86	1	1	2	2
IUP0377	1	0	52	1	1	1	1	0	0	1	1	0	1	0	0	0	0	2	0	0	na	120	74	0	.	.	147	.	2	0.86	108	125	0.9	.	2	3
IUP0378	1	0	50	1	0	1	3	0	0	1	1	1	0	0	0	0	0	2	1	0	na	145	91	10	250	60	148	27.4	2	0.93	97	104	0.9	10	2	2
IUP0379	1	0	46	2	1	1	2	0	0	0	0	0	0	0	0	0	0	1	1	0	na	180	117	4	250	42	.	.	1	0.93	75	81	0.9	4	1	2
IUP0380	1	0	55	2	1	1	0	1	1	1	1	1	0	1	0	0	0	1	1	1	4	186	102	0.42	142	61	162	23.2	2	1.03	95	92	1	0.42	2	2
IUP0381	1	0	53	2	1	1	1	1	0	1	1	1	0	0	0	0	0	1	1	0	na	113	77	4	110	68	168	24.1	1	0.93	95	102	0.9	4	2	3
IUP0382	1	0	45	1	1	1	1	0	0	1	1	1	1	0	0	0	0	2	1	0	na	125	83	3	140	57	148	26	2	0.97	100	103	1	3	2	2
IUP0383	1	0	45	1	0	1	3	0	0	1	0	0	1	1	0	0	0	2	1	1	3	142	91	3	175	50	146	23.5	2	1.14	100	88	1.1	3	2	.
IUP0384	1	0	65	2	0	1	1	0	0	1	1	0	0	0	0	0	0	2	1	0	na	137	75	1	104	72	154	30.4	2	1.06	115	108	1.1	1	2	2
IUP0385	1	0	56	2	1	1	1	0	0	1	1	0	0	0	0	0	0	1	.	0	na	129	77	1	210	65	160	25.4	2	0.96	95	99	1	1	2	2
IUP0387	1	1	44	1	1	1	3	0	0	1	1	1	0	0	0	0	0	2	1	0	na	98	66	1	205	54	154	22.8	2	0.94	96	102	0.9	1	2	2
IUP0389	1	0	47	2	1	1	1	0	0	0	0	0	0	0	0	0	0	1	1	0	na	131	80	4	275	64	166	23.2	2	1.03	98	95	1	4	1	3
IUP0390	1	0	66	1	0	1	3	0	1	1	1	1	0	1	0	0	0	2	1	1	10	149	92	19	170	68	149	30.6	2	1.02	111	109	1	19	2	2
IUP0391	1	0	40	1	0	1	1	0	0	1	1	0	0	1	0	0	0	1	.	1	2	115	64	3	210	46	146	21.6	2	0.9	86	96	0.9	1	2	2
IUP0392	1	1	50	1	1	1	3	0	0	1	1	1	0	0	0	0	0	2	1	0	na	174	76	4	180	60	154	25.3	2	0.99	107	108	1	4	2	2
IUP0393	1	1	55	1	0	2	3	0	0	1	1	1	1	0	0	0	0	2	.	1	2	126	68	1	300	56	153	23.9	2	1.02	95	93	1	4	2	3
IUP0394	1	0	55	1	1	1	3	0	0	1	1	0	0	0	0	0	0	2	1	1	41	157	99	0.25	142	69	130	40.8	2	1.06	107	101	1.1	0.25	2	2
IUP0395	1	0	56	2	1	.	1	1	0	1	1	1	0	0	0	0	0	1	1	1	14	113	65	14	120	56	165	20.6	2	0.98	83	85	1	14	2	2
IUP0396	1	0	46	1	1	1	3	0	0	1	1	1	0	0	0	0	0	2	1	0	na	113	72	5	170	70	161	27	2	1.02	110	108	1	3	2	3
IUP0397	1	0	56	1	1	1	3	0	0	1	1	0	0	1	1	0	0	2	0	1	1	157	75	1	185	70	155	29.1	2	1.02	110	108	1	1	2	.
IUP0399	1	0	44	1	1	.	3	0	0	0	0	0	1	1	0	0	0	2	1	1	1	151	83	1	240	67	154	28.3	2	0.94	103	110	0.9	1	2	3
IUP0400	1	0	60	1	1	1	1	0	0	0	0	0	0	0	0	0	0	2	.	1	10	139	73	10	215	61	147	28.2	2	0.99	107	108	1	10	2	2
IUP0401	1	1	60	2	1	1	1	0	0	1	1	1	0	0	0	0	0	1	1	0	na	134	82	3	300	67	166	24.3	2	0.96	94	98	1	3	2	1
IUP0402	1	0	44	2	1	2	1	0	0	0	0	0	0	0	0	0	0	2	.	0	na	119	90	1	135	78	152	33.8	2	1.01	103	102	1	1	2	3
IUP0403	1	0	53	2	1	1	1	1	0	0	0	0	1	0	0	0	0	1	1	0	na	120	76	6	213	67	158	26.8	2	0.97	94	97	1	6	2	3
IUP0404	1	0	65	1	1	1	3	0	1	1	1	0	0	1	0	1	0	2	1	1	0.25	121	71	8	180	53	146	24.9	2	0.9	94	104	0.9	0.25	2	3
IUP0405	1	0	55	1	0	1	3	0	0	1	1	0	0	0	0	0	0	1	1	1	15	127	74	5	240	50	152	21.6	2	0.91	86	94	0.9	5	2	3
IUP0407	1	0	46	1	1	1	3	0	0	0	0	0	0	0	0	0	0	2	1	0	na	119	70	2	215	60	149	27	2	0.86	92	107	0.9	2	2	2
IUP0408	1	0	50	1	1	.	3	0	0	0	0	0	1	0	0	0	0	2	1	0	na	108	71	3	240	60	159	23.7	2	1.01	101	100	1	3	2	3
IUP0409	1	0	54	2	1	1	1	0	0	1	1	0	0	0	0	0	0	1	1	0	na	140	85	2	180	72	164	26.8	2	1.01	102	101	1	2	2	3
IUP0410	1	0	58	1	0	1	3	0	0	0	0	0	0	0	0	0	0	2	0	0	na	130	83	0.25	180	60	149	27	2	0.88	92	104	0.9	3	2	2
IUP0411	1	0	50	1	0	1	3	0	0	1	1	0	0	0	0	0	0	1	1	1	2	106	70	2	320	44	146	20.6	2	0.98	86	88	1	2	2	2
IUP0412	1	1	59	2	1	1	1	0	0	1	1	0	1	0	0	0	0	1	1	1	5	132	81	4	300	59	157	23.9	2	0.99	101	102	1	2	2	3
IUP0413	1	0	69	1	0	.	3	0	0	1	1	1	1	0	0	0	0	2	1	1	2	159	68	2	130	49	152	21.2	2	0.97	96	99	1	2	2	2
IUP0414	1	0	52	1	1	1	3	0	0	0	0	0	0	0	0	0	0	2	0	0	na	108	68	1.5	122	71	148	32.4	2	0.93	102	110	0.9	1.5	2	2
IUP0415	1	0	62	1	1	1	3	0	0	1	1	1	0	0	0	0	0	2	1	0	na	150	81	5	120	52	145	24.7	2	0.89	89	100	0.9	5	2	2
IUP0416	1	0	55	1	1	.	3	0	0	1	1	0	1	0	0	0	0	2	1	0	na	134	71	4	164	51	151	22.4	2	0.9	90	100	0.9	4	2	2
IUP0417	1	0	53	2	1	1	1	0	0	1	1	0	1	0	0	0	0	1	1	1	.	185	101	2	150	76	172	25.7	2	0.99	99	100	1	2	2	3
IUP0418	1	1	51	2	1	1	1	1	0	1	1	1	1	0	0	0	0	1	.	0	na	126	76	27	294	54	165	19.8	1	0.88	84	95	0.9	0.25	2	2
IUP0419	1	0	58	2	1	1	2	1	0	1	1	0	1	0	0	0	0	2	1	0	na	151	82	13	220	90	164	33.5	2	1.04	113	109	1	13	2	3
IUP0420	1	0	66	2	1	1	0	0	0	1	1	0	0	0	0	0	0	1	1	0	na	120	70	25	170	55	150	24.4	1	0.9	92	102	0.9	25	2	3
IUP0421	1	0	40	2	1	1	1	0	0	0	0	0	1	0	0	0	0	1	0	0	na	130	83	3	123	63	173	21	2	0.98	93	95	1	3	2	3
IUP0422	1	0	40	1	1	1	3	0	0	1	1	0	0	0	0	0	0	1	1	0	na	117	74	5	250	51	151	22.4	2	0.87	84	97	0.9	5	2	2
IUP0423	1	0	56	1	0	1	3	0	0	1	1	0	0	0	0	1	0	2	1	0	na	145	80	4	210	69	152	29.9	2	0.93	102	110	0.9	3	2	3
IUP0424	1	0	50	1	0	1	3	0	0	0	0	0	1	0	0	0	1	2	1	1	3	151	71	3	150	74	160	28.9	2	0.91	103	113	0.9	3	2	.
IUP0425	1	0	60	1	0	1	3	0	0	0	0	0	0	1	0	0	0	2	1	1	4	131	83	4	160	67	160	26.2	2	0.91	100	110	0.9	4	2	2
IUP0426	1	0	44	1	1	1	3	0	0	1	1	0	1	0	0	0	0	2	1	0	na	114	81	1	250	70	157	28.4	2	0.88	95	108	0.9	1	2	2
IUP0427	1	0	55	1	1	1	3	0	0	0	0	0	0	0	0	0	0	2	1	0	na	123	77	1	160	49	151	21.5	2	0.94	92	98	0.9	1	2	3
IUP0428	1	1	60	2	1	1	1	1	0	1	1	1	0	1	0	0	0	1	0	1	1	189	115	10	140	53	170	18.3	1	0.93	82	88	0.9	1	2	3
IUP0429	1	0	44	1	0	1	3	0	0	1	1	0	1	0	0	0	0	2	.	0	na	120	70	3	110	82	154	34.6	2	0.98	115	117	1	0.5	2	3
IUP0430	1	1	65	2	1	1	1	1	1	1	1	0	0	0	0	0	0	1	1	1	8	194	106	20	240	60	159	23.7	2	1.02	94	92	1	20	2	2
IUP0431	1	0	60	1	1	.	3	0	0	1	1	1	0	0	0	0	0	2	1	0	na	134	84	0.17	120	54	145	25.7	2	0.91	96	106	0.9	0.17	2	2
IUP0433	1	1	51	2	1	1	1	0	0	0	0	0	1	0	0	0	0	1	1	0	na	190	101	8	200	70	154	29.5	2	0.98	99	101	1	8	2	2
IUP0434	1	0	67	2	1	1	2	0	0	0	0	0	1	0	0	0	0	2	1	1	1	92	56	7	120	79	162	30.1	2	1.04	116	112	1	7	2	2
IUP0435	1	0	69	2	1	1	2	0	1	1	1	0	0	0	0	0	0	2	1	1	5	183	87	20	170	74	162	28.2	2	0.98	110	112	1	20	2	3
IUP0436	1	0	53	1	1	1	3	0	0	1	1	0	0	0	0	0	0	2	1	1	5	156	87	5	179	59	154	24.9	2	0.91	96	106	0.9	2	2	3
IUP0437	1	0	40	1	1	.	3	0	0	1	1	0	1	0	0	0	0	2	1	0	na	103	52	10	306	63	157	25.6	2	0.89	93	105	0.9	10	2	3
IUP0438	1	0	50	2	1	1	1	1	0	1	1	1	0	0	0	0	0	1	1	0	na	141	94	0.08	220	62	161	23.9	2	0.96	92	96	1	0.08	2	3
IUP0439	1	0	45	1	0	1	3	0	0	1	1	0	1	0	0	0	0	2	1	0	na	148	72	3	300	73	162	27.8	2	0.87	100	115	0.9	1	2	3
IUP0440	1	0	45	1	1	1	3	0	0	1	1	1	1	1	0	0	0	1	1	1	5	78	53	2	80	45	146	21.1	2	0.9	81	90	0.9	0.03	2	1
IUP0441	1	0	50	1	1	1	3	0	0	1	0	0	0	0	0	0	0	2	1	1	3	127	79	1	175	69	150	30.7	2	1.44	164	114	1.4	1	2	3
IUP0442	1	0	48	2	1	1	1	0	0	1	1	1	1	0	0	0	0	1	1	0	na	130	76	5	313	65	172	22	2	0.98	90	92	1	5	2	2
IUP0443	1	0	65	1	0	1	3	1	0	0	0	0	0	0	0	0	0	2	0	0	na	121	83	0	.	52	144	25.1	2	0.95	89	94	0.9	.	2	3
IUP0444	1	0	60	1	0	1	3	0	1	0	0	0	0	0	0	0	0	2	1	0	na	143	97	22	210	72	153	30.8	2	0.93	100	107	0.9	22	2	1
IUP0445	1	0	44	2	1	1	1	0	0	0	0	0	0	0	0	0	0	1	1	0	na	126	81	0.33	150	72	157	29.2	2	0.95	95	100	1	0.33	2	3
IUP0446	1	0	41	1	1	1	3	0	0	0	0	1	1	0	0	0	1	2	1	1	6	147	69	4	140	68	156	27.9	2	0.94	98	104	0.9	4	1	3
IUP0447	1	1	60	2	1	1	0	1	0	1	1	0	1	0	0	0	0	1	1	0	na	191	91	30	162	71	157	28.8	2	1.02	102	100	1	30	1	3
IUP0448	1	0	58	1	0	1	3	1	0	0	1	0	1	0	0	0	0	2	1	1	5	154	76	5	150	65	150	28.9	2	1.02	108	106	1	5	1	3
IUP0449	1	0	76	2	1	1	0	0	0	0	0	0	0	0	0	0	0	1	1	0	na	166	88	15	118	63	159	24.9	2	0.95	97	102	1	15	2	3
IUP0450	1	0	45	1	0	1	3	0	0	1	1	0	0	0	0	0	0	1	1	0	na	167	97	5	200	41	147	19	2	0.95	82	86	1	5	2	2
IUP0451	1	1	55	1	1	1	3	0	0	1	1	0	0	0	0	0	0	2	0	1	20	150	90	20	190	70	153	29.9	2	0.9	103	114	0.9	20	1	3
IUP0452	1	0	40	1	1	1	3	0	0	0	0	0	0	0	0	0	0	1	0	1	1	125	74	0	.	52	160	20.3	2	0.92	85	92	0.9	.	1	1
IUP0453	1	0	60	1	1	1	3	0	1	1	1	0	1	1	0	0	1	2	1	1	4	139	68	4	150	70	152	30.3	2	0.92	90	98	0.9	4	2	3
IUP0454	1	0	46	1	1	1	3	0	0	0	0	0	1	0	0	0	1	2	1	1	0.5	115	79	2	125	62	149	27.9	2	0.98	95	97	1	2	1	3
IUP0455	1	0	50	1	1	1	3	0	0	1	1	0	0	0	0	0	0	2	1	0	na	164	92	3	215	57	147	26.4	2	1.05	101	96	1.1	3	1	3
IUP0456	1	0	48	1	0	1	3	0	0	1	0	0	1	0	0	0	0	1	1	0	na	135	80	4	200	60	153	25.6	2	0.88	88	100	0.9	4	2	3
IUP0457	1	0	48	2	1	1	1	0	0	0	0	0	1	0	0	1	0	2	1	0	na	166	99	7	180	75	157	30.4	2	1.04	106	102	1	7	2	3
IUP0458	1	0	56	2	1	1	1	0	0	1	1	1	1	0	0	0	0	1	1	1	2	133	83	4	250	65	162	24.8	2	0.99	96	97	1	4	1	2
IUP0459	1	0	67	1	0	1	3	0	0	1	1	0	1	0	0	1	0	2	1	1	3	190	100	3	140	53	148	24.2	2	1.03	95	92	1	3	2	3
IUP0460	1	1	58	1	1	1	3	0	0	1	1	0	1	0	0	0	0	1	1	1	10	169	88	10	185	46	142	22.8	2	0.86	80	93	0.9	10	2	3
IUP0461	1	0	67	1	1	.	3	0	0	1	1	0	0	0	0	0	0	2	1	0	na	139	80	0.5	175	45	153	19.2	2	1.03	90	87	1	0.5	2	3
IUP0462	1	1	69	1	1	1	3	0	1	1	1	0	0	1	0	0	0	1	1	1	2	128	67	5	100	43	143	21	2	0.88	79	90	0.9	5	2	3
IUP0463	1	1	53	1	1	1	3	0	0	1	1	0	0	0	0	0	0	2	1	0	na	168	85	5	250	59	156	24.2	2	0.94	92	98	0.9	5	2	3
IUP0464	1	1	50	2	1	1	1	0	0	1	1	1	0	0	0	0	0	1	1	0	na	144	94	15	110	51	144	24.6	2	0.98	89	91	1	8	2	2
IUP0465	1	0	75	1	0	1	3	0	0	1	1	0	0	0	0	0	0	1	1	1	4	120	70	4	150	43	147	19.9	2	0.88	77	88	0.9	4	2	1
IUP0466	1	0	53	2	1	1	1	0	0	1	1	0	0	0	0	0	0	1	1	0	na	155	117	3	180	68	168	24.1	2	1.02	97	95	1	3	2	2
IUP0467	1	0	46	1	1	1	3	0	0	0	0	0	1	0	0	0	0	2	1	0	na	143	84	2	60	57	150	25.3	2	0.98	97	99	1	2	2	3
IUP0468	1	1	44	1	1	1	3	0	0	1	1	0	1	1	0	0	0	2	1	1	1	127	81	1	130	58	148	26.5	2	0.97	98	101	1	1	1	3
IUP0469	1	1	46	2	1	1	0	0	0	0	0	0	0	0	0	0	1	1	0	0	na	100	67	2	401	45	154	19	1	0.94	85	90	0.9	0.5	2	3
IUP0470	1	0	65	1	1	1	3	0	0	0	1	0	1	0	0	0	0	2	1	1	11	146	87	9	165	71	151	31.1	2	0.92	101	110	0.9	9	2	3
IUP0471	1	0	49	1	1	1	3	0	0	1	1	0	1	0	0	0	0	2	0	0	na	115	68	5	150	55	154	23.2	2	1.02	92	90	1	4	2	2
IUP0472	1	1	65	1	0	1	3	1	0	1	1	0	0	0	0	0	0	1	1	0	na	165	81	15	190	42	142	20.8	1	0.75	72	96	0.8	15	2	1
IUP0473	1	0	55	2	1	1	1	0	1	1	1	0	0	0	0	0	0	1	1	0	na	137	63	7	160	74	172	25	2	0.97	101	104	1	7	2	.
IUP0474	1	0	44	2	1	1	1	1	0	0	0	0	0	0	0	0	0	2	.	1	1	120	80	4	108	78	165	28.7	2	1.09	106	97	1.1	4	2	2
IUP0475	1	1	52	2	1	1	1	0	0	1	1	0	1	0	0	0	0	1	1	1	3	126	66	3	150	61	162	23.2	1	0.95	91	96	0.9	3	2	3
IUP0476	1	0	40	1	0	2	3	0	0	1	1	0	0	0	0	0	1	2	1	0	na	120	80	3	160	70	151	30.7	2	0.97	98	101	1	3	2	3
IUP0477	1	0	54	1	1	1	3	0	0	1	1	0	0	0	0	0	0	2	1	1	7	160	95	8	131	56	153	23.9	2	0.91	89	98	0.9	8	1	3
IUP0478	1	1	42	2	1	1	1	1	0	1	1	0	1	0	0	0	0	1	1	0	na	128	74	25	190	72	167	25.8	1	0.92	98	107	0.9	25	1	2
IUP0480	1	0	68	2	1	1	1	1	1	1	1	0	0	1	0	0	0	2	1	1	3	120	75	4	151	95	167	34.1	2	0.98	117	119	1	2	2	3
IUP0481	1	1	55	1	1	1	3	1	0	1	1	0	0	0	0	0	1	2	1	1	10	149	63	15	150	91	163	34.3	2	0.97	111	114	1	15	2	3
IUP0482	1	0	58	1	1	2	3	1	0	1	1	0	0	0	0	0	0	2	.	1	8	163	88	6	149	52	147	24.1	2	1.62	162	100	1.6	6	2	3
IUP0483	1	0	42	2	1	1	1	0	0	0	0	0	1	0	0	0	0	1	1	0	na	129	80	1	200	64	168	22.7	1	0.94	90	96	0.9	1	1	3
IUP0484	1	0	54	1	1	1	3	0	0	1	1	0	0	0	0	0	0	2	1	1	8	136	48	1	120	68	153	29	2	1.04	98	94	1	1	1	3
IUP0485	1	1	55	1	0	1	3	0	0	1	1	0	0	1	1	0	0	2	1	1	7	116	62	4	165	67	152	29	2	0.99	105	106	1	4	2	2
IUP0486	1	0	75	1	0	1	3	0	1	0	0	0	0	0	0	0	0	1	0	1	1	153	66	1	130	44	139	22.8	2	0.88	84	96	0.9	1	2	1
IUP0487	1	0	52	2	1	1	1	0	1	0	0	1	1	0	0	0	0	1	1	1	0.5	123	75	0.5	130	70	165	25.7	1	0.89	90	101	0.9	0.5	2	3
IUP0488	1	0	43	2	1	1	1	0	0	1	1	0	1	0	0	0	0	1	1	0	na	118	70	5	210	75	185	21.9	2	0.95	102	107	1	5	2	3
IUP0489	1	0	58	2	1	.	1	0	1	1	1	0	1	0	0	0	0	1	1	0	na	129	68	15	170	68	161	26.2	2	0.99	92	93	1	15	2	3
IUP0490	1	0	46	1	1	2	3	0	0	1	1	0	1	0	0	0	0	2	1	1	1	105	63	0.17	130	73	143	35.7	2	1.01	116	115	1	0.17	2	3
IUP0491	1	0	64	2	1	1	0	0	1	0	0	0	1	0	0	0	0	1	1	1	0.08	145	83	0.08	180	56	160	21.9	2	0.98	87	89	1	0.08	1	3
IUP0492	1	0	60	1	0	1	3	0	0	0	0	0	0	1	0	0	1	2	.	1	10	200	110	12	170	58	150	25.8	1	0.82	89	108	0.8	12	2	3
IUP0493	1	1	52	2	1	1	1	0	0	1	1	0	1	0	0	0	0	1	1	0	na	112	73	20	220	69	169	24.2	2	0.98	91	93	1	3	2	3
IUP0494	1	1	68	1	0	1	3	0	1	1	1	0	0	0	0	0	0	2	0	0	na	118	73	2	104	55	156	22.6	2	0.92	91	99	0.9	2	2	3
IUP0496	1	0	65	2	1	1	2	1	.	1	0	0	0	0	0	0	0	1	1	1	5	156	92	13	300	51	155	21.2	2	0.96	86	90	1	13	2	3
IUP0497	1	0	40	1	1	1	3	0	0	1	1	0	1	0	0	0	0	1	1	0	na	146	94	4	290	60	157	24.3	2	0.92	88	96	0.9	4	1	3
IUP0499	1	0	58	1	1	1	3	0	0	1	1	0	0	1	0	0	0	2	1	1	15	158	90	16	104	71	147	32.9	2	0.89	102	114	0.9	16	2	3
IUP0501	1	0	40	1	1	1	3	0	0	0	0	0	0	0	0	0	0	2	0	1	4	134	83	4	109	91	160	35.5	1	0.84	104	124	0.8	4	2	3
IUP0502	1	0	44	2	1	1	1	0	0	0	0	0	1	0	0	0	0	1	1	1	1	121	79	1	150	80	170	27.7	2	0.97	101	104	1	1	2	3
IUP0503	1	0	52	2	1	1	1	1	0	1	1	0	1	0	0	0	0	2	1	0	na	129	83	9	166	81	160	31.6	2	1.03	104	101	1	9	2	3
IUP0505	1	0	55	2	1	1	1	0	0	0	0	0	1	0	0	0	0	1	1	0	na	127	65	3	250	66	161	25.5	2	1.01	92	91	1	3	1	2
IUP0506	1	0	47	2	1	1	1	0	0	1	1	0	1	0	0	0	0	1	1	0	na	163	92	2	158	70	172	23.7	2	0.96	92	96	1	2	1	2
IUP0507	1	0	40	2	1	2	1	0	0	1	1	0	1	0	0	0	0	1	.	0	na	112	75	2	140	67	158	26.8	1	0.92	92	100	0.9	2	2	3
IUP0508	1	0	71	2	1	1	1	1	0	1	1	0	1	0	0	0	0	1	1	1	8	149	80	12	195	62	162	23.6	2	0.98	91	93	1	12	2	3
IUP0510	1	1	45	1	0	1	3	0	0	0	0	0	0	0	0	0	0	1	1	0	na	174	94	0.5	200	51	154	21.5	2	0.85	82	96	0.9	0.5	2	3
IUP0511	1	0	57	2	1	1	1	0	1	1	1	0	0	1	0	0	0	1	1	1	18	130	71	22	115	57	159	22.5	1	0.93	85	91	0.9	6	1	2
IUP0512	1	1	40	1	0	1	3	0	0	1	1	0	1	0	0	0	0	1	1	0	na	131	73	13	201	55	149	24.8	2	0.92	86	93	0.9	13	1	3
IUP0514	1	0	47	2	1	1	1	0	0	1	1	0	0	0	0	0	0	1	1	0	na	164	99	1	160	87	166	31.6	2	0.99	101	102	1	1	2	3
IUP0515	1	0	60	2	1	1	0	1	0	1	1	0	1	1	0	0	0	1	0	1	2	156	84	3	350	51	160	19.9	2	1.02	85	83	1	3	1	3
IUP0516	1	0	53	2	1	1	1	0	0	0	0	0	0	0	0	0	0	1	1	0	na	123	85	7	135	65	156	26.7	2	0.99	90	91	1	7	2	3
IUP0517	1	0	65	1	0	1	3	0	0	0	0	0	0	0	0	0	0	2	1	1	2	111	74	2	150	75	148	34.2	2	0.85	100	117	0.9	2	2	2
IUP0518	1	1	48	2	1	1	1	0	0	1	1	0	0	0	0	0	0	1	1	0	na	160	82	8	130	51	165	18.7	1	0.92	79	86	0.9	8	1	3
IUP0519	1	0	44	2	1	1	1	1	0	1	1	0	0	0	0	0	0	1	1	1	6	127	92	8	358	70	157	28.4	2	1.03	99	96	1	8	1	3
IUP0520	1	0	48	1	0	1	3	0	0	1	1	0	1	0	0	0	0	1	1	1	4	122	77	5	153	56	148	25.6	2	0.96	88	92	1	5	1	3
IUP0522	1	0	42	1	1	1	3	0	0	0	0	0	0	0	0	0	0	1	0	1	2	112	71	2	140	40	152	17.3	1	0.75	63	84	0.8	2	2	3
IUP0523	1	0	48	2	1	1	1	0	0	1	1	0	1	0	0	0	0	1	1	1	0.67	146	77	0.67	109	76	156	31.2	1	0.91	96	106	0.9	0.67	2	3
IUP0524	1	1	55	1	1	1	3	0	0	1	1	0	0	1	0	0	0	1	1	1	1	180	97	2	198	56	149	25.2	2	0.91	85	93	0.9	2	2	3
IUP0525	1	1	47	1	0	1	3	0	0	1	1	0	0	0	0	0	0	2	1	1	3	146	95	3	110	63	156	25.9	2	0.88	91	104	0.9	3	2	3
IUP0526	1	1	60	1	0	1	3	0	0	1	1	0	0	0	0	0	0	1	1	0	na	130	70	15	150	50	160	19.5	2	0.98	88	90	1	15	2	3
IUP0527	1	0	60	1	0	1	3	0	0	0	0	0	0	0	0	0	0	2	0	0	na	133	68	0	.	60	148	27.4	2	0.89	90	101	0.9	.	2	3
IUP0528	1	0	60	1	1	1	3	0	0	1	1	0	0	0	0	0	0	2	.	1	2	138	81	3	180	65	154	27.4	2	0.96	99	103	1	1	1	3
IUP0529	1	1	59	2	1	1	0	0	1	1	1	0	0	0	0	0	0	1	0	0	na	111	76	4	145	79	173	26.4	2	1.01	100	99	1	4	2	3
IUP0530	1	0	58	2	1	1	2	1	0	1	0	0	1	1	0	0	0	1	1	1	.	140	90	1	164	68	160	26.6	2	1.04	98	94	1	1	1	2
IUP0531	1	0	48	1	1	1	3	0	0	1	1	0	1	0	0	0	0	1	1	1	3	130	77	3	240	54	154	22.8	2	0.87	83	95	0.9	3	2	3
IUP0532	1	0	61	1	0	1	3	0	0	1	1	0	0	0	0	0	0	2	1	0	na	153	85	4	180	61	141	30.7	1	0.84	91	108	0.8	4	2	3
IUP0533	1	1	40	2	1	1	1	0	0	1	1	0	1	0	0	0	0	1	.	0	na	149	99	7	180	51	159	20.2	2	0.98	83	85	1	0.04	2	3
IUP0535	1	1	54	2	1	1	1	0	0	1	1	0	1	0	0	0	0	1	1	0	na	133	83	4	580	54	157	21.9	2	0.99	91	92	1	4	2	3
IUP0536	1	1	60	1	0	1	3	0	0	1	1	0	0	0	0	0	0	1	1	1	1	118	66	2	155	70	159	27.7	1	0.77	88	114	0.8	2	2	3
IUP0537	1	0	52	2	1	1	1	0	0	1	0	0	0	0	0	0	0	2	0	1	5	107	74	10	135	76	159	30.1	2	1.09	104	95	1.1	5	1	3
IUP0538	1	0	50	2	1	1	0	1	0	1	1	0	0	0	0	0	0	1	0	0	na	111	68	3	61	.	.	.	1	0.88	65	74	0.9	3	2	3
IUP0539	1	0	63	2	0	1	1	1	0	0	0	0	1	0	0	0	0	2	0	1	2	148	78	3	140	74	156	30.4	2	0.96	103	107	1	3	2	3
IUP0540	1	1	50	1	0	1	3	0	0	1	1	0	1	1	0	0	0	2	1	0	na	135	70	7	180	102	152	44.1	1	0.83	105	127	0.8	7	2	3
IUP0541	1	1	65	1	0	1	3	0	0	1	1	0	0	0	0	0	0	1	1	0	na	137	69	20	230	43	145	20.5	2	0.93	77	83	0.9	20	1	2
IUP0542	1	0	63	2	1	1	0	0	0	1	1	0	1	0	0	0	0	1	1	0	na	133	65	10	165	57	156	23.4	2	0.97	89	92	1	10	2	3
IUP0545	1	1	65	1	0	1	3	0	0	1	1	0	0	0	0	0	0	2	1	1	2	149	74	2	140	60	155	25	2	0.92	91	99	0.9	2	2	3
IUP0546	1	1	55	2	1	1	2	0	0	1	1	0	0	0	0	0	0	1	1	1	.	172	85	5	200	63	155	26.2	2	0.99	92	93	1	5	1	3
IUP0547	1	1	60	1	0	1	1	0	0	1	1	0	0	0	0	0	0	2	0	1	3	159	71	6	269	61	145	29	2	0.91	96	106	0.9	4	2	2
IUP0548	1	1	42	1	1	.	1	0	0	1	1	1	1	0	0	0	1	2	1	0	na	144	93	15	130	63	153	26.9	2	0.97	99	102	1	6	2	3
IUP0549	1	0	46	2	1	1	1	0	0	1	1	1	1	0	0	0	0	1	.	0	na	139	69	10	374	75	167	26.9	2	0.97	100	103	1	10	2	.
IUP0550	1	0	50	1	1	1	1	0	0	1	1	1	1	0	0	0	0	2	0	0	na	118	75	0.75	392	59	148	26.9	2	0.97	94	97	1	0.75	2	2
IUP0551	1	0	65	2	1	1	0	0	0	1	1	1	1	0	0	1	0	1	0	0	na	185	97	20	130	57	164	21.2	2	0.99	85	86	1	20	2	3
IUP0552	1	0	65	2	0	1	0	0	0	1	1	1	0	0	0	0	0	1	1	1	0.08	162	89	4	140	57	157	23.1	2	0.99	94	95	1	4	1	3
IUP0553	1	0	50	1	1	1	3	0	0	0	0	0	1	0	0	0	0	1	.	0	na	160	83	10	210	41	146	19.2	2	0.94	82	87	0.9	10	2	3
IUP0554	1	0	42	1	1	1	3	0	0	0	0	0	1	0	0	0	0	2	1	0	na	123	80	1.5	175	69	157	28	2	0.9	95	106	0.9	1.5	2	3
IUP0555	1	0	50	2	1	1	1	0	1	1	1	1	1	1	1	0	1	1	1	1	5	114	69	7	370	75	165	27.5	2	0.96	94	98	1	7	2	3
IUP0556	1	0	60	2	1	1	1	0	1	1	1	0	0	1	0	0	0	1	0	1	5	125	71	6	131	60	161	23.1	2	1.01	92	91	1	6	2	3
IUP0557	1	0	56	1	1	1	3	0	0	1	1	0	1	0	0	0	0	2	1	0	na	136	79	0	130	67	149	30.2	2	0.89	98	110	0.9	.	2	2
IUP0559	1	0	52	2	1	1	1	1	0	1	1	1	0	0	0	0	0	2	1	0	na	116	73	1	240	60	161	23.1	2	1.01	118	117	1	1	2	3
IUP0560	1	0	47	1	1	1	3	0	0	1	1	1	1	0	0	0	0	2	1	0	na	123	74	4	309	55	147	25.5	2	0.98	96	98	1	4	2	3
IUP0561	1	1	52	1	0	1	3	0	0	1	1	1	1	0	0	0	0	2	1	1	2	124	76	6	162	68	186	19.7	2	0.91	98	108	0.9	6	2	2
IUP0562	1	0	48	2	1	1	1	1	0	1	1	1	0	0	0	0	0	1	1	0	na	169	85	6	275	69	161	26.6	2	0.99	99	100	1	6	2	3
IUP0563	1	0	55	1	0	1	3	0	0	1	1	1	0	0	0	0	0	1	1	0	na	120	70	12	315	47	147	21.8	2	0.94	88	94	0.9	4	1	3
IUP0564	1	0	50	2	1	1	0	0	0	1	1	0	0	0	0	0	0	1	1	0	na	147	97	10	178	71	162	27.1	2	0.97	98	101	1	10	2	2
IUP0565	1	0	50	1	0	1	3	0	0	1	1	1	0	1	0	0	1	2	1	1	0.5	135	86	0.5	450	80	154	33.7	2	0.92	110	120	0.9	0.5	1	2
IUP0566	1	1	57	2	1	1	1	0	0	1	1	0	0	0	0	0	0	2	1	1	1.5	149	90	1.5	175	93	170	32.2	2	1.01	112	111	1	1.5	2	3
IUP0567	1	0	51	1	1	2	3	0	0	1	1	1	0	0	0	0	0	2	1	0	na	152	98	2	350	45	138	23.6	2	0.94	90	96	0.9	2	2	3
IUP0568	1	1	50	1	1	1	3	0	0	0	0	0	0	0	0	0	0	2	1	0	na	150	85	1.5	116	68	167	24.4	2	0.91	97	107	0.9	1.5	2	3
IUP0569	1	0	50	2	1	1	1	1	0	1	1	1	1	0	0	0	0	1	0	0	na	105	66	4	350	60	164	22.3	2	1.01	84	83	1	4	2	3
IUP0570	1	1	43	1	1	1	3	0	0	1	1	1	0	0	0	0	0	2	1	1	4	196	110	4	500	56	146	26.3	2	0.93	92	99	0.9	4	2	3
IUP0571	1	1	57	2	1	1	1	1	0	1	1	1	0	0	0	0	1	2	0	0	na	165	92	8	283	70	163	26.3	2	1.03	104	101	1	8	2	2
IUP0572	1	0	67	2	1	1	0	1	0	1	1	1	0	0	0	0	0	2	0	0	na	134	84	22	150	89	156	36.6	2	0.98	117	120	1	22	2	3
IUP0573	1	1	45	1	1	1	3	0	0	1	1	1	1	0	0	0	0	1	1	0	na	160	94	3	149	53	142	26.3	2	0.96	86	90	1	3	2	3
IUP0574	1	0	52	1	1	1	3	0	0	1	1	1	1	0	0	0	0	2	1	0	na	154	77	4	210	45	145	21.4	2	0.96	90	94	1	4	2	3
IUP0575	1	0	55	1	1	1	3	0	0	1	1	1	0	0	0	0	0	2	1	1	1	113	66	8	194	64	154	27	2	0.9	96	107	0.9	8	2	3
IUP0576	1	1	58	2	1	1	1	0	0	0	0	0	.	0	0	0	0	1	1	0	na	128	70	17	315	72	164	26.8	2	0.96	102	106	1	17	2	2
IUP0577	1	0	72	2	1	1	1	0	0	1	1	0	1	0	0	0	0	1	0	0	na	141	63	19	200	45	158	18	1	0.9	80	89	0.9	19	2	3
IUP0579	1	0	42	1	1	2	3	0	0	1	1	1	1	0	0	0	0	2	1	1	2	130	87	5	260	91	155	37.9	2	1.1	118	107	1.1	5	2	3
IUP0580	1	0	42	2	1	2	1	0	0	1	1	0	1	0	0	0	0	1	1	0	na	112	77	0	345	78	180	24.1	2	0.98	98	100	1	0.01	2	3
IUP0582	1	1	50	2	1	2	1	1	0	1	1	0	0	0	0	0	0	1	1	0	na	166	87	11	379	54	162	20.6	1	0.94	80	85	0.9	11	2	3
IUP0583	1	0	51	1	1	1	3	0	0	1	1	1	1	0	0	0	0	2	1	0	na	131	87	4	251	75	155	31.2	2	0.89	99	111	0.9	4	2	3
IUP0584	1	1	59	1	0	1	3	1	0	1	1	1	0	0	0	0	0	1	.	1	4	159	82	12	275	55	146	25.8	2	0.91	84	92	0.9	12	2	3
IUP0585	1	0	65	1	0	1	3	0	1	1	1	1	1	0	0	0	0	1	1	1	3	121	64	20	280	55	148	25.1	2	0.86	77	90	0.9	20	1	3
IUP0586	1	0	46	2	1	1	1	0	0	1	1	1	1	0	0	0	0	1	1	1	2	177	110	4	262	69	167	24.7	2	0.96	93	97	1	4	2	3
IUP0587	1	1	61	2	1	1	1	0	0	1	1	0	1	0	0	0	0	1	1	0	na	154	89	2	140	50	153	21.4	2	1.01	88	87	1	2	2	3
IUP0588	1	1	49	2	1	1	1	1	1	1	1	1	0	0	0	0	0	1	1	0	na	160	101	14	335	59	156	24.2	1	0.93	80	86	0.9	14	2	3
IUP0589	1	0	52	1	1	1	3	0	0	1	1	0	0	0	0	0	0	2	0	1	8	138	83	6	148	56	144	27	1	0.82	95	116	0.8	2	2	3
IUP0590	1	0	62	1	1	1	1	0	1	1	1	0	0	0	0	0	0	1	1	1	10	115	73	15	113	62	147	28.7	2	0.86	87	101	0.9	15	1	3
IUP0591	1	1	70	1	0	1	2	0	1	1	1	0	0	0	0	0	0	1	0	1	1	113	71	15	110	50	149	22.5	2	0.97	87	90	1	15	2	3
IUP0592	1	1	49	2	1	1	1	0	0	1	1	0	0	0	0	0	0	1	1	0	na	118	75	1	170	66	156	27.1	2	0.99	90	91	1	1	2	3
IUP0593	1	0	68	2	1	1	1	0	0	1	1	0	0	0	0	0	0	2	1	0	na	182	98	7	175	70	161	27	2	1.03	103	100	1	7	1	2
IUP0594	1	0	55	1	1	1	3	0	0	1	1	1	1	0	0	0	0	2	1	0	na	140	81	15	559	56	158	22.4	2	1.01	90	89	1	15	1	3
IUP0595	1	1	51	2	1	1	1	1	1	1	1	1	0	0	0	0	0	1	1	0	na	139	94	5	175	76	166	27.6	2	1.04	99	95	1	5	2	3
IUP0596	1	1	57	2	1	1	1	1	1	1	1	1	0	0	0	0	0	1	1	1	10	172	79	13	276	65	166	23.6	2	1.05	96	91	1.1	13	2	3
IUP0597	1	1	55	1	0	1	3	0	0	1	1	0	0	0	0	0	0	2	0	1	12	137	74	12	474	55	147	25.5	2	1.04	107	103	1	12	2	3
IUP0598	1	0	48	2	1	1	1	0	0	1	1	1	0	0	0	0	0	1	0	0	na	106	73	1	265	55	168	19.5	2	1.01	91	90	1	0.5	2	3
IUP0599	1	1	62	2	1	1	1	0	1	1	1	1	1	1	1	0	0	1	0	1	15	122	63	20	343	72	156	29.6	2	0.97	97	100	1	1	2	3
IUP0600	1	0	49	1	1	1	3	0	0	1	1	1	1	0	0	0	0	2	1	0	na	175	75	2	280	80	156	32.9	2	0.9	100	111	0.9	2	2	3
IUP0601	1	0	75	1	1	1	3	0	1	1	1	1	1	0	0	0	0	1	0	0	na	163	73	4	200	49	146	23	2	1.01	88	87	1	4	2	2
IUP0602	1	1	68	1	1	1	3	0	1	1	1	1	1	0	0	0	0	2	0	1	5	137	69	4	178	75	142	37.2	2	0.91	108	119	0.9	4	2	2
IUP0603	1	0	43	1	1	1	3	0	0	1	1	1	0	0	0	0	0	2	1	1	7	125	70	7	265	63	155	26.2	2	0.91	94	103	0.9	7	1	2
IUP0604	1	0	50	2	0	1	1	0	0	1	1	1	0	0	0	0	0	1	0	0	na	136	93	0.42	267	56	162	21.3	1	0.91	82	90	0.9	0.42	2	3
IUP0605	1	0	42	2	1	1	1	1	0	1	1	0	1	0	0	0	0	2	1	1	5	161	108	5	315	86	174	28.4	2	0.97	103	106	1	5	2	2
IUP0606	1	0	61	2	1	2	1	1	0	1	1	0	1	0	0	0	0	1	1	0	na	153	92	10	170	62	152	26.8	2	1.05	99	94	1.1	10	2	3
IUP0607	1	0	45	1	0	1	3	0	0	1	1	0	0	0	0	0	0	2	1	0	na	161	89	1	130	75	100	75	2	0.91	99	109	0.9	0.42	2	3
IUP0609	1	0	70	2	0	1	0	1	1	1	1	1	0	0	0	0	0	1	0	0	na	142	78	2	180	59	157	23.9	2	1.09	97	89	1.1	0.67	1	3
IUP0610	1	0	65	1	1	1	3	0	1	1	1	0	0	0	0	0	0	1	1	1	10	124	63	10	135	64	154	27	2	0.87	86	99	0.9	10	2	3
IUP0611	1	0	70	1	1	1	1	0	0	1	1	0	0	0	0	0	0	2	1	1	15	149	77	15	130	55.5	148	25.3	2	0.97	89	92	1	15	2	3
IUP0612	1	1	62	2	1	1	0	1	1	1	1	1	0	0	0	0	0	1	1	1	10	157	90	11	240	65.5	171	22.4	2	1.01	93	92	1	11	2	2
IUP0613	1	0	59	1	1	1	3	0	0	1	1	1	0	1	0	0	0	1	1	1	15	152	92	10	272	51	149	23	1	0.85	78	92	0.8	10	2	3
IUP0614	1	0	55	1	0	1	3	1	1	1	1	1	1	0	0	0	0	2	1	1	5	183	85	8	257	61	157	24.7	2	0.86	92	107	0.9	8	2	3
IUP0615	1	0	65	1	1	1	3	0	1	0	0	0	1	0	0	0	0	2	1	1	1	149	95	1	270	65	153	27.8	2	0.97	100	103	1	1	2	3
IUP0616	1	1	68	2	1	1	0	0	1	1	1	1	1	0	0	1	0	1	1	1	12	146	87	19	216	57	159	22.5	2	1.03	93	90	1	19	2	3
IUP0617	1	0	65	1	0	1	3	0	1	1	1	0	0	0	0	1	0	2	0	1	1	121	68	20	200	55	149	24.8	2	0.92	90	98	0.9	20	2	3
IUP0618	1	1	79	2	0	1	0	0	1	1	1	1	0	0	0	0	0	1	1	0	na	144	75	14	210	50	165	18.4	2	0.95	79	83	1	14	2	2
IUP0619	1	1	60	1	1	1	3	0	0	1	1	1	1	1	0	0	0	1	1	1	14	115	68	18	240	51	144	24.6	2	1.17	70	60	1.2	18	2	3
IUP0620	1	1	64	2	1	1	2	0	0	1	1	0	1	0	0	0	0	1	1	1	8	203	108	8	315	55	151	24.1	2	0.98	92	94	1	8	2	3
IUP0621	1	0	55	2	0	1	0	1	0	1	1	0	0	0	0	0	0	2	0	1	5	153	80	6	336	55	157	22.3	2	1.26	108	86	1.3	6	2	3
IUP0622	1	0	50	1	1	1	3	0	0	0	0	0	0	0	0	0	0	2	1	1	5	119	90	1	142	55	143	26.9	2	0.95	94	99	0.9	1	2	3
IUP0623	1	0	66	1	0	1	3	0	.	1	1	0	0	0	0	0	0	1	.	0	na	150	86	1	122	45	152.5	19.3	.	.	76	.	.	1	2	3
IUP0624	1	0	65	1	0	1	3	0	0	1	1	0	0	0	0	0	0	2	1	1	10	192	73	10	156	40	145.7	18.8	2	1.11	110.3	99	1.1	8	2	3
IUP0625	1	0	46	2	1	1	1	0	0	1	1	0	1	0	0	0	0	2	1	0	na	153	95	9	210	69	163.5	25.8	2	1.05	109	104	1	9	2	3
IUP0626	1	1	55	2	1	1	1	1	0	0	0	1	0	0	0	0	0	1	1	1	5	147	100	5	110	57	156.5	23.3	2	1	90	90	1	5	2	3
IUP0627	1	0	45	1	0	2	3	0	0	1	1	1	1	0	0	0	0	2	1	1	9	117	79	10	139	48	140.1	24.5	2	0.98	90	92	1	10	2	2
IUP0628	1	0	60	2	1	1	0	0	.	0	0	0	0	0	0	0	0	2	1	1	2	146	61	2	165	74	165	27.2	2	0.98	121	123	1	2	.	.
IUP0629	1	0	50	2	1	1	2	0	0	0	1	1	1	0	0	0	0	2	1	1	.	135	81	0.08	119	54	157.2	21.9	2	1.21	109	90	1.2	0.08	2	3
IUP0630	1	0	50	2	1	.	1	0	0	0	0	1	0	1	0	0	0	1	.	0	na	127	79	0.25	160	46	154.5	19.3	2	1.04	99	95	1	.	2	3
IUP0631	1	0	52	2	1	1	1	0	0	0	1	0	0	0	0	0	0	1	0	0	na	117	68	2	279	50	164	18.6	2	0.96	85	89	1	2	2	3
IUP0632	1	0	47	1	0	1	3	0	0	1	0	0	1	0	0	0	0	2	1	1	1.5	138	86	1.5	350	75	161	28.9	2	1.02	136	133	1	0.5	2	3
IUP0633	1	0	45	2	1	1	1	0	0	0	0	1	1	0	0	0	0	1	0	0	na	129	77	0.5	500	55	167.5	19.6	1	0.94	84	89	0.9	0.5	2	3
IUP0634	1	0	60	1	1	1	1	0	0	1	1	1	1	0	0	0	0	2	.	1	3	138	88	2	160	60	149.2	27	1	0.81	89	110	0.8	2	2	3
IUP0635	1	0	60	2	1	1	0	1	0	1	1	0	0	0	0	0	0	2	0	1	0.5	153	105	1	110	47	143.2	22.9	2	1.29	110	85	1.3	0.5	2	3
IUP0636	1	0	50	1	0	1	1	0	0	1	0	0	0	0	0	0	0	1	1	0	na	107	72	10	210	36	148.3	16.4	2	0.89	72	81	0.9	10	2	3
IUP0637	1	0	47	1	1	1	3	0	.	0	0	1	1	0	0	0	0	2	0	1	5	154	81	10	148	63	146	29.6	.	.	115	.	.	10	2	2
IUP0638	1	0	57	1	0	1	3	0	0	0	0	0	0	0	0	0	0	2	1	1	2	146	92	0	155	65	158	26	2	0.96	110	115	1	.	2	3
IUP0639	1	0	60	1	0	1	3	0	0	0	0	0	0	0	0	0	0	2	1	1	10	141	93	2	105	55	139.5	28.3	2	0.91	96	105	0.9	2	2	3
IUP0640	1	0	65	2	0	1	1	0	0	1	1	0	0	0	0	0	0	2	1	0	na	129	84	0	157	100	159	39.6	1	0.93	130	140	0.9	.	2	3
IUP0641	1	0	55	1	0	1	3	0	0	1	1	1	0	0	0	0	0	2	1	0	na	118	74	10	104	55	146.1	25.8	2	0.95	98	103	1	10	2	3
IUP0642	1	0	55	2	1	1	1	1	0	1	1	0	1	0	0	0	0	2	1	1	1	160	85	1.5	99	74	167	26.5	2	0.99	112.4	114	1	0.25	2	3
IUP0643	1	0	60	2	1	1	0	0	0	1	1	0	0	0	0	0	0	2	1	1	8	155	80	10	155	61	144	29.4	2	1.17	118	101	1.2	1	2	3
IUP0644	1	1	62	2	0	1	1	1	0	1	0	0	0	0	0	0	0	2	1	0	na	117	69	1	188	55	159	21.8	2	1.18	129	109	1.2	1	2	3
IUP0645	1	0	40	1	1	2	3	0	0	0	1	0	0	0	0	0	0	2	1	1	6	151	94	1	115	77	151.5	33.5	2	0.93	112.2	121	0.9	1	2	3
IUP0646	1	0	80	1	0	1	3	0	0	1	0	0	0	0	0	0	0	2	1	0	na	126	88	6	160	62	131	36.1	2	1.04	110	106	1	6	2	3
IUP0647	1	1	50	1	0	1	3	0	.	0	1	0	0	0	0	0	0	2	0	1	3	105	64	3	144	55	152.5	23.6	.	.	110	.	.	2	2	2
IUP0648	1	0	59	2	1	1	1	1	0	1	1	0	0	0	0	0	0	1	1	1	1	131	70	1	102	63	165.2	23.1	2	0.98	99	101	1	1	2	2
IUP0649	1	0	50	1	1	2	3	0	0	1	0	0	1	0	0	0	0	2	1	1	10	145	78	10	297	66	149	29.7	2	1.21	115	95	1.2	2	2	3
IUP0650	1	1	45	2	1	2	2	0	0	0	1	1	1	0	0	0	1	1	1	0	na	147	72	8	325	54	169.5	18.8	1	0.93	96	103	0.9	8	2	3
IUP0651	1	0	43	2	1	1	1	1	0	1	1	1	1	0	0	0	0	2	1	0	na	159	93	0	150	73	159.2	28.8	2	1.54	140	91	1.5	.	2	1
IUP0652	1	0	65	1	1	1	3	0	0	1	0	1	0	0	0	0	0	2	1	0	na	147	75	4	134	63	150	28	2	1.06	94	89	1.1	4	1	3
IUP0653	1	0	55	1	1	1	1	0	0	1	1	1	0	0	0	0	0	2	1	0	na	137	86	0	381	50	150	22.2	2	1.1	137.5	125	1.1	.	2	3
IUP0654	1	0	47	2	1	1	1	1	0	1	1	0	0	0	0	0	0	2	1	1	.	141	77	3	130	74	162	28.2	2	1.06	112	106	1.1	3	2	3
IUP0655	1	0	52	2	1	1	1	0	0	1	0	1	0	0	0	0	0	2	0	0	na	134	84	1	98	91	167	32.6	2	1.16	125	108	1.2	1	1	3
IUP0656	1	0	50	1	1	1	1	0	0	1	1	0	0	0	0	0	0	2	1	1	2	146	90	6	281	79	155.9	32.5	2	0.98	105	107	1	6	1	2
IUP0657	1	0	60	2	1	2	1	1	0	0	0	0	0	0	0	0	0	2	1	0	na	148	84	3	281	54	158.2	21.6	2	1.04	110	106	1	3	2	3
IUP0658	1	0	50	1	1	2	3	0	0	1	1	0	1	0	0	0	0	2	1	0	na	137	91	0	344	63	152	27.3	2	1.06	104	98	1.1	.	2	3
IUP0659	1	0	44	2	1	1	1	0	0	0	1	0	1	0	0	0	0	2	0	0	na	141	81	0	309	76	158.9	30.1	2	1.05	120	114	1.1	.	2	1
IUP0660	1	0	45	2	1	1	1	0	0	0	1	1	1	0	0	0	0	2	1	1	9	134	81	8	177	59	150.5	26	2	1.05	125	119	1.1	8	2	3
IUP0661	1	0	43	2	1	1	1	0	0	0	0	0	0	0	0	0	0	2	0	1	1	135	76	1	270	66	161.5	25.3	2	1.02	105	103	1	1	2	3
IUP0662	1	0	65	2	0	1	0	0	.	0	0	0	0	0	0	0	0	2	.	0	na	150	77	0	103	66	98	68.7	.	.	150.5	.	.	.	.	.
IUP0663	1	0	45	2	1	2	2	0	0	1	1	1	1	0	0	0	0	2	1	1	3	127	76	2	216	64	159.5	25.2	2	0.99	125.5	127	1	2	2	3
IUP0664	1	0	45	1	1	2	3	0	0	1	1	0	1	0	0	0	0	2	0	0	na	120	85	0.67	133	84	153	35.9	2	0.9	121	135	0.9	0.67	2	3
IUP0665	1	0	48	2	0	2	2	0	0	1	1	0	0	0	0	0	0	1	0	0	na	145	88	2	210	51	152.4	22	2	1.16	99	85	1.2	2	2	3
IUP0666	1	0	47	2	1	2	1	0	0	1	1	1	0	0	0	0	0	2	1	1	2	143	85	3	138	65	164	24.2	2	1.47	129.6	88	1.5	3	2	3
IUP0667	1	0	75	2	0	2	0	0	0	0	1	0	0	1	.	0	0	2	1	1	5	191	96	5	146	75	165.5	27.4	2	1.34	139.2	104	1.3	5	2	2
IUP0668	1	0	60	1	0	2	3	0	0	0	1	0	0	0	0	0	0	2	1	1	1	102	87	12	118	67	147.2	30.9	2	1.46	139	95	1.5	12	2	3
IUP0669	1	0	60	1	1	2	3	0	0	0	1	1	0	0	0	0	0	2	.	1	6	130	70	3	112	64	153	27.3	2	1.03	110	107	1	0.5	2	3
IUP0670	1	0	45	2	1	1	1	1	0	0	1	0	0	0	0	0	0	2	1	1	1	213	126	1	148	79	166.9	28.4	2	0.99	120	121	1	1	2	3
IUP0671	1	0	65	1	0	2	1	0	0	1	1	0	0	0	0	0	0	2	0	1	3	147	87	0.33	160	59	152.1	25.5	2	1.03	100	97	1	0.33	2	3
IUP0672	1	0	50	1	0	2	3	0	0	1	1	1	0	0	0	0	0	2	1	0	na	122	81	2	90	62	161	23.9	2	0.96	90	94	1	2	2	3
IUP0673	1	0	47	2	1	2	2	1	0	1	0	1	0	0	0	0	0	1	1	0	na	108	73	4	198	55	165.9	20	1	0.77	78	101	0.8	0.5	2	3
IUP0674	1	0	40	1	1	1	3	0	0	1	1	0	0	0	0	0	0	2	1	0	na	148	91	1	134	64	151	28.1	2	0.97	98	101	1	1	2	3
IUP0675	1	0	55	2	1	1	1	1	0	0	0	1	1	1	0	0	0	2	0	1	10	125	72	5	184	77	168.3	27.2	2	1.02	141	138	1	5	2	3
IUP0676	1	0	40	2	1	1	1	0	0	1	1	0	0	0	0	0	0	1	1	0	na	122	77	0.25	200	64	156.5	26.1	2	1.02	101	99	1	0.25	1	3
IUP0677	1	0	40	2	1	1	1	0	0	1	1	0	1	0	0	0	0	2	0	0	na	135	81	7	281	79	158.5	31.4	2	1.21	110	91	1.2	7	2	2
IUP0678	1	0	65	2	0	2	1	0	0	1	1	0	0	0	0	0	0	1	1	1	12	143	67	10	99	69	163	26	1	0.9	99	110	0.9	10	2	3
IUP0679	1	0	54	2	1	1	1	0	0	1	1	1	0	0	0	0	0	1	1	0	na	145	73	10	225	62	163	23.3	2	1.04	101	97	1	10	2	3
IUP0680	1	0	47	2	0	1	1	0	0	0	1	1	0	0	0	0	0	2	0	0	na	128	79	0.08	281	87	167.4	31	1	0.95	110	116	0.9	.	2	3
IUP0681	1	1	53	1	1	2	3	0	0	0	0	0	1	1	0	0	0	.	1	0	na	131	70	3	180	83	163	31.2	.	.	.	.	.	3	2	.
IUP0682	1	0	65	2	0	1	1	1	0	0	0	1	0	0	0	0	0	2	1	0	na	120	84	6	130	55	157.4	22.2	2	0.99	120	121	1	6	2	3
IUP0683	1	0	50	1	0	2	3	1	0	0	1	0	0	1	0	0	0	2	1	1	1	109	70	1	180	70	140	35.7	2	1.08	107	99	1.1	1	2	3
IUP0684	1	0	55	1	1	2	3	0	0	1	1	0	1	0	0	0	0	2	1	0	na	119	78	3	180	65	149	29.3	2	1.06	110	104	1.1	3	2	2
IUP0685	1	0	52	2	1	1	1	0	0	0	1	0	1	0	0	0	0	1	1	0	na	130	92	0	257	57	162.1	21.7	2	0.97	98	101	1	.	2	3
IUP0686	1	0	50	2	1	1	1	0	0	0	0	1	0	0	0	0	0	1	0	1	0.01	134	83	0.17	147	50	158	20	2	1.02	90	88	1	0.17	1	3
IUP0687	1	0	52	2	1	2	1	1	0	0	1	1	0	0	0	0	0	1	1	1	3	105	67	9	110	75	165	27.5	2	1.02	99	97	1	9	2	2
IUP0688	1	0	40	2	1	2	1	0	0	0	0	1	1	0	0	0	0	2	0	0	na	148	74	4	172	51	158.4	20.3	2	1.36	120	88	1.4	2	2	1
IUP0689	1	0	55	2	1	2	1	0	0	1	1	1	0	0	0	0	0	1	0	1	2	148	89	0.17	.	65	166.3	23.5	1	0.95	91	96	0.9	0.17	2	2
IUP0690	1	0	55	2	1	2	1	1	0	1	1	1	0	0	0	0	0	1	1	1	2	111	67	10	235	65	165.5	23.7	2	0.96	97	101	1	10	2	2
IUP0691	1	0	45	1	1	1	3	0	0	1	1	1	0	0	0	0	0	2	1	0	na	137	89	2	204	66	151.9	28.6	2	1.28	141.2	110	1.3	2	2	3
IUP0692	1	0	51	1	0	2	3	0	0	1	1	1	0	0	0	0	0	1	1	1	4	158	95	1	104	56	146.5	26.1	1	0.85	84	99	0.8	1	2	3
IUP0693	1	0	40	1	1	2	3	0	0	1	1	0	0	0	0	0	0	1	1	1	3	107	53	2	200	81	153	34.6	1	0.82	88	107	0.8	2	2	3
IUP0694	1	0	40	1	1	2	3	0	0	1	0	0	0	0	0	0	0	2	1	1	2	132	80	0	150	70	155	29.1	2	0.97	101	104	1	0.17	2	3
IUP0695	1	1	68	2	1	2	1	0	0	1	1	0	1	0	0	0	0	1	1	0	na	126	69	10	102	60	169	21	2	1	89	89	1	10	2	3
IUP0696	1	0	65	2	1	2	1	0	0	0	0	1	0	0	0	0	0	2	1	0	na	133	65	5	140	76	160	29.7	2	1.02	111	109	1	0.33	2	3
IUP0697	1	0	48	2	1	1	1	0	0	1	1	1	0	0	0	0	0	1	1	0	na	121	64	6	180	65	140.8	32.8	1	0.95	93	98	0.9	6	2	3
IUP0698	1	0	55	1	1	1	3	0	0	0	0	1	1	0	0	0	0	1	0	0	na	130	86	0	324	47	155	19.6	.	.	88	.	.	0.08	2	3
IUP0699	1	1	70	2	1	1	0	1	.	1	0	0	0	0	0	0	0	1	1	1	8	117	77	8	157	50	140.8	25.2	.	.	57	.	.	8	2	3
IUP0700	1	0	54	2	1	1	1	1	0	1	0	1	0	0	0	0	0	1	1	0	na	120	99	8	220	59	150.5	26	2	0.97	95	98	1	8	2	3
IUP0701	1	0	70	1	0	1	3	0	0	0	0	0	0	0	0	0	0	1	0	0	na	130	67	0	148	46	135	25.2	2	0.88	81	92	0.9	0.08	2	3
IUP0702	1	0	59	1	0	1	3	0	0	0	0	0	1	0	0	0	0	2	0	0	na	160	87	0	320	37	140	18.9	2	1.06	89	84	1.1	.	1	3
IUP0703	1	0	50	1	0	1	3	1	0	0	0	0	1	0	0	0	0	2	1	0	na	120	80	3	155	73	157	29.6	2	1.03	102	99	1	3	2	3
IUP0704	1	0	55	1	0	1	3	0	0	0	0	0	0	0	0	0	0	2	0	0	na	130	86	0	180	71	149	32	2	0.99	106	107	1	.	2	3
IUP0705	1	0	70	1	0	1	1	1	0	1	0	0	1	0	0	0	0	2	0	1	5	140	86	0.42	178	52	152	22.5	2	0.96	97	101	1	.	2	2
IUP0706	1	0	56	2	1	1	0	0	.	1	1	0	1	0	0	0	0	2	0	1	10	165	95	0	152	75	167	26.9	.	.	104	.	.	.	.	.
IUP0707	1	0	50	1	1	1	3	0	0	1	1	1	0	0	0	0	0	2	1	1	5	118	57	1.5	150	57	143	27.9	2	1.03	94	91	1	1.5	2	3
IUP0708	1	0	77	2	0	1	0	0	0	1	0	0	1	0	0	0	0	1	0	1	10	136	78	20	190	61	164	22.7	1	0.95	88	93	0.9	2	2	3
IUP0709	1	0	66	1	0	1	3	0	0	0	1	1	1	0	0	0	0	2	0	0	na	110	70	0	156	51	142	25.3	2	1.03	95	92	1	.	2	3
IUP0710	1	1	65	2	1	1	2	0	.	1	1	0	1	0	0	0	0	2	1	1	7	147	81	8	230	82	189	23	2	1.07	108	101	1.1	6	2	3
IUP0711	1	0	58	1	1	1	3	0	0	1	1	1	1	1	0	0	0	2	1	1	8	154	98	10	178	55	151	24.1	2	0.96	97	101	1	.	2	2
IUP0712	1	0	52	2	1	1	1	1	0	1	0	0	1	0	0	0	0	1	0	1	1	169	99	0	225	60	167	21.5	1	0.91	87	96	0.9	.	2	3
IUP0713	1	1	40	2	1	1	1	0	0	1	1	0	0	0	0	0	0	1	0	0	na	132	87	0.67	277	61	161	23.5	2	1.06	88	83	1.1	0.67	2	3
IUP0714	1	1	61	2	1	1	1	0	0	0	0	0	1	0	0	0	0	2	1	0	na	140	83	22	190	61	172	20.6	2	1.14	139	122	1.1	22	2	3
IUP0715	1	0	49	2	1	1	1	0	0	0	0	0	1	0	0	0	0	2	1	1	2	132	84	0	170	80	160	31.3	2	1.07	105	98	1.1	.	2	3
IUP0716	1	0	40	1	1	1	1	0	.	1	1	0	0	0	0	0	0	2	1	0	na	117	77	0.67	130	60	139.1	31	2	0.95	92	97	0.9	0.67	2	3
IUP0717	1	0	52	1	1	1	3	1	1	1	1	0	1	0	0	0	0	2	1	0	na	140	88	0	232	74	153	31.6	2	1.03	120	116	1	.	2	3
IUP0718	1	0	40	2	1	1	1	0	0	1	1	0	1	0	0	0	0	1	1	0	na	116	69	2	216	76	155	31.6	2	0.98	99	101	1	1	2	3
IUP0719	1	1	65	2	0	1	1	0	1	1	0	0	0	0	0	0	0	1	1	1	4	149	77	5	135	68	168	24.1	2	0.99	98	99	1	5	2	3
IUP0720	1	0	65	2	1	1	1	0	0	1	1	0	0	0	0	0	0	1	0	0	na	120	77	15	101	55	169.5	19.1	2	1.02	95	93	1	.	2	2
IUP0721	1	0	60	2	1	1	2	1	0	0	0	0	0	0	0	0	0	1	0	1	7	208	109	6	172	56	161	21.6	1	0.95	88	93	0.9	6	2	3
IUP0722	1	0	58	1	1	1	1	0	0	1	1	0	0	0	0	0	0	2	1	1	5	147	92	4	150	70	162	26.7	2	1.03	104	101	1	4	2	3
IUP0723	1	0	50	1	1	1	3	0	0	0	1	1	1	0	0	0	0	2	1	1	3	155	104	1	199	74	150	32.9	2	1.05	110	105	1	1	2	3
IUP0724	1	0	50	2	1	1	2	1	0	0	1	0	0	0	0	0	0	1	1	1	0.67	174	102	0.67	114	48	161	18.5	2	1.04	84	81	1	0.67	2	3
IUP0725	1	0	50	2	1	1	1	0	0	1	1	1	1	0	0	0	0	1	1	1	.	178	98	12	195	70	155.5	28.9	2	0.96	91	95	1	10	2	2
IUP0726	1	0	68	1	0	1	3	1	0	1	1	1	0	0	0	0	0	2	0	1	6	164	75	7	205	61	149	27.5	2	0.9	99	110	0.9	7	2	3
IUP0727	1	0	80	1	0	1	3	0	.	0	1	0	0	0	0	0	0	2	1	1	2	149	85	2	109	65	154	27.4	.	.	114	.	.	2	2	3
IUP0728	1	1	60	2	1	1	1	0	0	1	1	0	0	0	0	0	0	2	0	0	na	110	87	17	108	70	141	35.2	2	1.04	140	135	1	17	2	3
IUP0729	1	0	49	1	1	1	3	0	.	1	1	1	1	0	0	0	0	2	0	0	na	119	75	2	230	64	153	27.3	2	1.02	101	99	1	0.33	2	3
IUP0730	1	0	62	1	1	1	3	0	0	1	1	0	0	1	1	0	0	2	1	1	6	137	81	6	247	76	153	32.5	2	1.1	115	105	1.1	0.17	2	3
IUP0731	1	1	60	2	1	1	2	1	0	1	1	0	0	0	0	0	0	2	1	1	5	160	100	8	350	91	169	31.9	2	1.06	109	103	1.1	4	2	3
IUP0732	1	0	48	1	1	1	1	1	0	1	1	1	0	0	0	0	0	2	1	0	na	110	90	4	450	56	149	25.2	2	0.97	99	102	1	4	2	3
IUP0733	1	1	65	2	1	1	2	0	0	0	0	0	0	0	0	0	0	1	0	1	1	140	90	20	250	76	166	27.6	2	0.99	100	101	1	2	2	3
IUP0734	1	0	60	1	0	1	3	1	0	0	0	1	1	0	0	0	0	1	1	1	6	172	88	20	220	55	152	23.8	1	0.82	84	102	0.8	20	2	3
IUP0735	1	0	61	1	0	1	1	0	0	0	1	0	.	0	0	0	0	2	0	0	na	151	76	0	126	60	147	27.8	2	0.96	89	93	1	.	2	3
IUP0736	1	0	71	2	1	1	0	0	0	0	0	0	0	0	0	0	0	1	0	1	20	120	80	0	145	69	168	24.4	2	1.05	99	94	1.1	.	2	3
IUP0737	1	0	70	1	0	1	3	0	1	1	0	1	0	1	0	0	0	2	1	1	5	223	97	20	160	55	152.5	23.6	2	0.96	102	106	1	20	2	3
IUP0738	1	0	65	2	1	1	1	0	0	0	0	1	0	0	0	0	0	1	.	1	11	123	78	16	292	63	158.5	25.1	2	1.08	100	93	1.1	16	2	2
IUP0739	1	0	60	1	1	1	3	0	0	0	0	1	1	0	0	0	0	2	.	1	2	166	92	8	328	52	147	24.1	2	0.97	102	105	1	8	2	3
IUP0740	1	0	60	1	1	1	3	1	0	1	1	0	1	0	0	0	0	2	1	0	na	135	66	0	287	56	148	25.6	2	1.03	98	95	1	.	2	3
IUP0741	1	0	55	1	1	1	3	0	0	0	1	0	0	0	0	0	0	2	0	1	4	134	85	6	172	66	147	30.5	2	0.99	104	105	1	6	2	2
IUP0742	1	0	65	1	1	1	3	0	0	1	1	1	0	1	1	0	0	1	0	1	1	155	73	10	250	45	150	20	1	0.73	66	91	0.7	10	2	3
IUP0743	1	0	45	2	1	1	1	0	0	1	1	0	0	0	0	0	0	1	0	0	na	137	91	0	145	59	169	20.7	1	0.91	87	96	0.9	.	2	2
IUP0744	1	0	43	2	1	1	1	0	0	0	0	0	1	0	0	0	0	1	0	1	1	170	80	3	114	73	166	26.5	2	1.06	101	95	1.1	2	2	3
IUP0745	1	0	65	1	0	1	3	0	0	1	1	0	0	1	0	0	0	2	1	1	20	123	68	20	121	57	154.7	23.8	2	1	102	102	1	8	2	3
IUP0746	1	0	70	1	0	1	3	0	0	0	0	1	1	0	0	0	0	2	1	1	15	120	97	20	189	65	130	38.5	2	1.2	133	111	1.2	20	2	3
IUP0747	1	0	65	1	1	1	3	0	0	0	0	1	1	0	0	0	0	1	1	0	na	129	85	20	194	49	153	20.9	2	0.87	83	95	0.9	20	2	1
IUP0748	1	0	53	1	0	1	1	0	0	1	1	0	0	0	0	0	0	1	1	0	na	126	77	4.5	178	44	147	20.4	2	0.91	81	89	0.9	0.33	2	2
IUP0749	1	1	45	1	1	1	1	0	0	0	1	0	1	0	0	0	0	2	1	0	na	131	89	4	430	61	151	26.8	1	0.74	90	122	0.7	4	2	3
IUP0750	1	1	70	1	1	1	3	0	0	0	1	0	0	0	0	0	0	1	1	0	na	133	80	0	163	55	149	24.8	1	0.82	81	99	0.8	.	2	3
IUP0751	1	1	40	2	1	1	1	0	0	1	1	0	1	0	0	0	0	1	0	0	na	124	83	0	238	63	166	22.9	2	0.97	98	101	1	0.08	2	3
IUP0752	1	0	59	2	1	1	2	1	0	1	1	1	1	0	0	0	0	1	1	0	na	134	73	10	155	43	155	17.9	1	0.87	78	90	0.9	10	2	2
IUP0753	1	0	46	2	1	1	1	0	0	0	0	1	0	0	0	0	0	1	1	1	8	126	86	8	192	66	158.3	26.3	2	1.11	97	87	1.1	.	2	1
IUP0754	1	0	48	2	1	1	1	0	0	0	1	0	.	0	0	0	0	1	0	0	na	143	99	1	182	94	175	30.7	2	1.04	98	94	1	1	2	2
IUP0755	1	0	43	1	1	1	3	0	0	1	1	0	1	0	0	0	1	2	1	1	10	127	64	10	260	95	143	46.5	2	0.93	126	135	0.9	10	2	2
IUP0756	1	0	43	1	0	1	3	0	0	0	0	1	1	0	0	0	0	2	0	1	5	158	120	9	170	60	148	27.4	2	1.22	121	99	1.2	9	2	3
IUP0757	1	0	56	2	1	1	1	0	.	0	0	0	1	0	0	0	0	1	0	0	na	124	77	0	130	78	169	27.3	2	1.03	102	99	1	.	2	3
IUP0758	1	1	50	1	1	1	1	1	0	1	1	1	1	1	0	0	0	1	1	1	.	132	81	3	210	48	148	21.9	1	0.84	75	89	0.8	3	2	3
IUP0759	1	1	63	2	1	1	2	1	0	1	0	1	0	0	0	0	0	2	1	1	10	182	82	6	212	86	159.3	33.9	2	1.12	129	115	1.1	6	2	3
IUP0760	1	0	60	1	1	1	3	0	0	1	1	1	1	0	0	0	0	2	0	0	na	138	79	0	212	90	161	34.7	2	0.99	101	102	1	.	2	3
IUP0761	1	0	60	1	0	2	1	0	.	0	0	1	0	0	0	0	0	1	1	1	20	130	78	20	156	60	149	27	1	0.67	54	81	0.7	20	2	3
IUP0762	1	1	52	2	1	1	1	0	0	0	1	0	0	0	0	0	0	1	1	0	na	155	89	7	240	56	161	21.6	2	1	93	93	1	4	2	3
IUP0763	1	0	65	1	0	1	3	1	0	1	1	0	0	0	0	0	0	2	0	1	5	123	80	3	119	85	147	39.3	2	0.92	121	132	0.9	0.33	2	2
IUP0764	1	0	50	2	1	1	1	1	0	0	1	0	0	0	0	0	0	1	0	0	na	146	92	0	221	56	158	22.4	2	1.17	91	78	1.2	.	2	2
IUP0765	1	0	65	1	1	1	3	0	0	1	1	0	1	1	0	0	0	1	0	1	20	152	99	5	162	61	151	26.8	2	0.88	84	96	0.9	1.5	2	3
IUP0766	1	0	50	1	1	1	3	0	0	0	0	0	0	0	0	0	0	2	0	1	3	120	76	0	186	58	146	27.2	2	1.73	97	56	1.7	.	2	3
IUP0767	1	0	62	1	1	1	3	0	0	0	0	1	1	0	0	0	0	2	1	1	2	120	81	2	194	65	148	29.7	2	0.88	95	108	0.9	0.5	2	3
IUP0768	1	0	45	1	1	1	3	0	0	1	1	0	0	0	0	0	0	2	1	1	1	124	78	1	150	63	149	28.4	2	0.9	90	100	0.9	0.17	1	3
IUP0769	1	0	41	1	1	1	3	1	0	0	1	0	1	0	0	0	0	2	1	1	1	121	87	0	179	80	158	32	2	1.08	106	98	1.1	0.08	2	3
IUP0770	1	0	61	1	1	1	1	0	0	1	1	0	1	0	0	0	0	2	1	1	4	133	76	3	339	80	155	33.3	2	1.11	117	105	1.1	3	2	3
IUP0771	1	1	65	2	0	1	0	0	0	1	1	1	1	0	0	1	0	1	1	1	15	119	77	1.5	270	69	169	24.2	2	1.03	100	97	1	1	2	3
IUP0772	1	0	43	2	1	1	0	1	0	1	1	1	0	0	0	0	0	2	1	1	6	128	88	8	421	94	162	35.8	1	0.93	111	120	0.9	8	2	3
IUP0773	1	1	75	1	0	1	3	0	.	1	1	0	.	0	1	0	0	1	1	1	10	132	85	1	109	53	143	25.9	.	.	86	.	.	0.5	.	.
IUP0774	1	0	60	2	1	1	1	0	0	1	1	1	0	0	0	0	0	1	0	1	5	151	87	15	90	57	154	24	2	1.09	99	91	1.1	0.5	2	2
IUP0775	1	0	65	1	0	1	1	0	0	0	0	1	0	0	0	0	0	2	0	0	na	127	85	0	154	54	148.3	24.6	2	1.04	103	99	1	.	2	3
IUP0776	1	1	62	1	0	1	3	0	0	1	1	0	0	0	0	0	0	2	1	1	5	169	69	5	96	59	143	28.9	1	0.61	103	169	0.6	5	2	3
IUP0777	1	0	50	1	1	1	3	0	0	0	0	1	.	1	0	0	0	1	1	1	10	138	93	1	338	59	152	25.5	2	0.86	87	101	0.9	1	2	3
IUP0778	1	0	55	2	1	1	1	1	0	0	0	1	0	0	0	0	0	1	1	1	5	143	94	0	130	64	162	24.4	2	1.03	92	89	1	.	2	3
IUP0779	1	1	60	2	1	1	0	0	0	1	1	0	0	1	1	0	0	1	0	1	10	136	89	20	150	72	165	26.4	2	1.03	101	98	1	12	2	2
IUP0780	1	1	56	1	1	1	3	0	0	1	1	1	0	0	0	0	0	2	1	1	10	188	111	4	160	73	162	27.8	2	0.89	93	105	0.9	3	2	2
IUP0781	1	0	64	2	1	1	1	1	0	1	1	0	1	0	0	0	0	1	1	1	2	119	73	5	250	65	162.5	24.6	2	1.15	97	84	1.2	1	2	2
IUP0782	1	0	62	2	0	1	0	1	0	0	0	0	0	0	0	1	0	2	0	0	na	157	101	0	128	81	158	32.4	2	1.08	118	109	1.1	.	2	3
IUP0783	1	0	46	1	0	1	3	0	0	1	1	1	0	0	0	0	0	1	1	1	2	184	100	3	102	50	148.1	22.8	2	0.89	87	98	0.9	2	2	3
IUP0784	1	0	55	1	0	1	3	0	0	0	1	0	.	0	0	0	0	1	1	1	0.33	121	78	0	225	45	149	20.3	1	0.83	79	95	0.8	.	2	2
IUP0785	1	0	55	1	1	1	3	0	0	1	1	0	0	1	0	0	0	2	1	1	4	112	57	4	128	73	143	35.7	2	0.9	102	113	0.9	0.25	2	3
IUP0786	1	0	50	1	1	1	3	0	0	1	1	1	1	0	0	0	0	2	1	1	8	137	89	8	160	70	159.5	27.5	2	1.03	92	89	1	8	2	2
IUP0787	1	1	40	2	1	1	1	1	0	0	1	0	1	0	0	0	0	1	0	1	10	144	91	4	240	69	162	26.3	2	1.02	97	95	1	4	2	3
IUP0788	1	0	64	1	1	1	3	0	0	0	1	0	0	0	0	0	0	2	1	1	1	126	69	5	193	56	146	26.3	1	0.77	93	121	0.8	2	2	3
IUP0789	1	0	63	2	1	1	0	0	0	1	1	0	.	0	1	1	0	1	1	1	4	172	95	4	105	54	162	20.6	2	1.07	88	82	1.1	5	2	3
IUP0790	1	0	60	1	1	1	3	0	0	1	1	1	0	0	0	0	0	1	0	1	3	115	85	0	141	50	140.8	25.2	1	0.81	85	105	0.8	.	2	3
IUP0791	1	0	65	2	1	1	1	1	0	0	0	0	1	0	0	0	0	2	1	1	10	165	96	4	153	74	168	26.2	2	1.11	103	93	1.1	4	2	3
IUP0792	1	0	60	1	0	1	3	1	0	1	1	0	1	0	0	0	0	2	1	1	1	160	78	0	135	57	141	28.7	1	0.82	91	111	0.8	0.08	2	3
IUP0793	1	1	67	2	1	1	0	1	0	0	0	1	0	1	1	0	0	2	0	1	4	212	113	0	135	67	160	26.2	2	1.11	105	95	1.1	.	2	3
IUP0794	1	0	58	2	1	2	2	0	0	0	0	0	1	0	0	0	0	2	1	1	3	130	75	2	190	70	177	22.3	2	1.08	104	96	1.1	2	2	3
IUP0795	1	0	65	1	0	1	1	0	0	1	1	0	0	0	0	0	0	2	0	0	na	135	82	2	136	56	149	25.2	1	0.84	91	108	0.8	2	.	.
IUP0796	1	1	56	2	1	1	2	1	0	0	1	0	1	0	0	1	0	1	1	1	3	165	88	5	138	55	160	21.5	1	0.91	87	96	0.9	3	2	3
IUP0797	1	1	40	2	1	1	1	0	0	0	0	0	0	0	0	0	0	2	1	0	na	140	88	5	230	75	164	27.9	2	1.12	105	94	1.1	5	2	2
IUP0798	1	0	42	2	1	1	1	1	.	1	1	0	0	0	1	0	0	1	0	1	1	133	83	1.5	231	62	161	23.9	.	.	96	.	.	0.42	2	2
IUP0799	1	1	62	2	1	1	1	1	0	1	1	0	0	0	0	0	0	2	0	1	5	118	61	15	136	80	158	32	2	0.99	109	110	1	0.75	2	2
IUP0800	1	0	61	2	1	1	2	0	0	1	1	1	0	0	0	0	0	1	1	1	8	175	85	0.58	107	60	158	24	2	1.09	96	88	1.1	0.58	2	3
IUP0801	1	0	60	1	0	1	3	0	1	1	1	0	0	0	0	0	0	2	1	1	3	122	79	3	148	67	148	30.6	2	1.02	109	107	1	3	2	2
IUP0802	1	0	45	1	1	1	1	0	.	1	1	0	0	0	0	0	0	1	.	1	2	58	81	4	105	51	154	21.5	.	.	79	.	.	4	2	2
IUP0803	1	1	70	1	1	1	3	1	.	1	1	1	0	0	0	0	0	1	.	0	na	178	96	3	222	51	152	22.1	.	.	82	.	.	3	.	.
IUP0804	1	0	65	1	0	1	3	0	0	1	0	0	0	0	0	0	0	2	1	1	6	172	97	6	192	59	159	23.3	1	0.82	102	124	0.8	6	2	3
IUP0805	1	0	44	2	1	1	1	0	0	0	0	0	1	0	0	0	0	2	0	0	na	165	101	0	237	78	175	25.5	2	0.96	105	109	1	.	2	3
IUP0806	1	0	62	2	1	1	2	0	0	1	1	0	1	0	0	0	0	1	1	1	6	165	94	5	230	69	163	26	2	1	98	98	1	5	2	3
IUP0807	1	0	60	1	1	1	1	0	0	1	1	0	0	0	0	0	0	2	1	0	na	132	89	3	330	76	161	29.3	2	0.89	98	110	0.9	3	2	3
IUP0808	1	0	66	1	1	1	3	0	.	0	1	1	1	0	1	0	0	2	1	1	10	142	81	10	112	51	162	19.4	2	1.03	90	87	1	0.25	2	3
IUP0809	1	0	60	2	1	1	1	1	1	1	1	0	0	0	0	0	0	1	1	0	na	119	69	6	230	64	166	23.2	2	1.02	100	98	1	6	2	3
IUP0810	1	1	40	1	1	1	3	0	.	1	1	1	1	0	0	0	0	1	0	0	na	135	75	20	130	52	153	22.2	.	.	86	.	.	20	2	2
IUP0811	1	0	40	1	1	2	3	0	0	1	1	0	0	0	0	0	0	2	0	0	na	119	76	0	145	70	149	31.5	2	0.92	100	109	0.9	.	2	3
IUP0812	1	0	50	1	1	1	3	0	0	0	1	1	1	0	0	0	0	2	1	0	na	133	83	2	117	69	155	28.7	2	0.86	93	108	0.9	2	2	3
IUP0813	1	1	60	1	1	1	3	0	0	1	1	0	0	0	0	0	.	2	1	1	4	110	68	3	260	75	150	33.3	2	1.37	130	95	1.4	3	2	3
IUP0814	1	0	62	1	0	1	3	0	0	1	1	1	1	0	0	0	0	2	1	0	na	112	60	3	197	44	143.5	21.4	2	1.32	125.2	95	1.3	3	2	2
IUP0815	1	0	52	2	1	1	1	0	0	0	0	0	1	0	0	0	0	2	1	0	na	135.3	79	5	160	65	155.3	27	2	1.05	143.2	137	1	5	2	3
IUP0816	1	0	47	1	1	1	3	0	0	1	1	0	1	0	0	0	0	2	1	0	na	133	89	0.67	86	63	154.5	26.4	2	0.96	92	96	1	0.67	2	3
IUP0817	1	0	62	1	0	1	3	1	.	1	0	0	0	0	0	0	0	2	0	0	na	146	77	0	.	62	150	27.6	.	.	90	.	.	.	.	.
IUP0818	1	0	80	1	0	1	3	0	0	0	0	0	0	0	0	0	0	1	0	0	na	150	74	0	130	45	142.5	22.2	2	0.94	81	86	0.9	.	2	3
IUP0819	1	1	62	2	1	1	0	0	1	1	1	0	1	1	1	0	0	1	1	1	10	148	79	15	226	65	148.5	29.5	2	1.13	95	84	1.1	15	2	3
IUP0820	1	0	60	1	1	1	3	0	0	0	0	0	0	0	0	0	0	2	0	0	na	122	91	0	.	70	158	28	2	0.96	93	97	1	.	2	3
IUP0821	1	0	57	2	1	1	1	0	0	1	1	0	0	0	0	0	0	1	0	0	na	135	88	1	180	75	145.5	35.4	1	0.94	85	90	0.9	1	2	3
IUP0822	1	0	52	2	1	1	1	0	1	1	1	0	0	0	0	0	0	1	1	1	5	145	86	5	156	71	165	26.1	1	0.9	89	99	0.9	0.42	2	3
IUP0823	1	1	55	1	1	1	3	0	0	1	1	0	0	0	0	0	0	2	1	0	na	126	89	5	180	62	158	24.8	2	0.97	90	93	1	5	2	2
IUP0824	1	0	60	1	0	2	3	1	0	1	1	0	1	0	0	0	0	2	0	0	na	142	74	5	200	52	155	21.6	2	1.02	92	90	1	5	2	3
IUP0825	1	0	48	1	0	1	3	0	.	1	1	0	0	0	0	0	0	2	1	1	2	129	85	2	125	73	156	30	.	.	97	.	.	2	.	.
IUP0826	1	0	50	1	0	2	3	0	0	0	0	0	0	0	0	0	0	1	1	1	4	135	90	0	130	65	147.5	29.9	2	0.88	85	97	0.9	.	2	3
IUP0827	1	0	65	1	0	1	1	0	0	0	0	0	1	0	0	0	0	2	1	1	4	159	83	8	120	63	153	26.9	2	1.06	90	85	1.1	8	2	3
IUP0828	1	0	43	2	1	1	1	0	0	1	1	0	1	0	0	0	0	1	1	0	na	159	98	5	99	77	171	26.3	2	1.11	89	80	1.1	5	2	3
IUP0829	1	1	63	2	1	2	0	0	1	1	1	1	0	0	0	0	0	1	1	1	7	154	84	7	130	51	158	20.4	2	1.02	85	83	1	7	2	3
IUP0830	1	0	51	1	0	1	1	0	0	1	1	0	0	0	0	0	0	2	1	1	6	127	80	3	98	80	157	32.5	2	0.88	98	112	0.9	1.2	2	3
IUP0831	1	0	50	1	1	2	3	0	0	1	1	0	1	0	0	0	0	2	0	1	2	162	105	15	130	100	167.64	35.6	2	0.94	108	115	0.9	15	2	3
IUP0832	1	0	41	2	1	2	1	1	.	0	0	0	1	0	0	0	0	2	1	0	na	142	83	5	180	91	163.5	34	.	.	106	.	.	5	.	.
IUP0833	1	1	70	2	0	2	0	0	.	1	0	0	0	0	0	0	0	1	0	1	1	209	113	4	135	50	151	21.9	.	.	82	.	.	2	2	3
IUP0834	1	0	73	2	1	2	0	1	0	0	0	0	0	0	0	0	0	1	1	1	16	104	70	2	100	74	159	29.3	2	1.16	99	85	1.2	2	2	3
IUP0835	1	0	64	1	0	1	1	0	0	1	1	0	0	0	0	0	0	2	1	0	na	137	70	0.42	97	54	144	26	2	0.97	92	95	1	1	2	3
IUP0836	1	0	75	1	0	1	3	0	0	1	1	0	1	0	0	0	0	2	1	0	na	134	73	5	110	63	152	27.3	2	0.91	91	100	0.9	5	2	3
IUP0837	1	0	65	1	0	1	3	0	0	0	0	0	0	0	0	0	0	2	0	0	na	202	91	0	.	40	134.5	22.1	2	1.13	90	80	1.1	.	2	3
IUP0838	1	1	50	1	0	1	3	0	.	1	1	1	1	0	0	0	0	1	1	0	na	184	73	5	500	46	148.5	20.9	.	.	87	.	.	5	.	.
IUP0839	1	1	40	1	1	2	3	0	0	0	0	0	1	0	0	0	0	2	1	0	na	141	74	2	93	85	157	34.5	2	0.93	105	113	0.9	2	2	3
IUP0840	1	0	60	1	1	2	3	0	1	1	1	0	1	0	0	0	0	2	1	0	na	110	85	4	135	52	153	22.2	2	0.94	92	98	0.9	4	2	3
IUP0841	1	0	40	1	0	1	3	0	0	1	1	1	0	0	0	0	0	2	.	0	na	104	57	5	215	51	145.5	24.1	2	0.95	89	94	0.9	5	2	3
IUP0842	1	0	57	2	0	1	1	0	.	1	1	0	0	0	0	0	0	1	1	0	na	112	70	4	180	60	158.5	23.9	.	.	93	.	.	4	.	.
IUP0843	1	0	80	2	1	1	0	0	.	1	1	0	0	0	0	0	0	1	1	0	na	154	83	10	130	90	167	32.3	.	.	98	.	.	10	.	.
IUP0844	1	1	63	2	1	1	1	0	0	1	1	0	0	0	0	0	0	1	0	1	3	169	79	3	260	61	160	23.8	2	1	88	88	1	3	1	3
IUP0845	1	0	50	2	1	1	1	0	0	0	0	0	0	0	0	0	0	1	0	1	2	117	77	0	.	80	157.5	32.2	2	0.96	91	95	1	.	2	3
IUP0846	1	0	42	2	1	1	1	0	0	0	0	0	0	0	0	0	0	1	1	0	na	152	97	2	150	87	163.5	32.5	2	0.99	99	100	1	2	2	3
IUP0847	1	0	60	2	1	1	1	0	.	1	1	0	0	0	0	0	0	1	.	1	1	119	59	25	.	71	162	27.1	.	.	88	.	.	20	.	.
IUP0848	1	0	52	1	0	1	3	0	0	0	0	0	0	0	0	0	0	2	0	0	na	111	78	0	.	61	150	27.1	2	0.97	90	93	1	.	2	3
IUP0849	1	0	60	2	1	1	1	0	0	1	1	1	1	0	0	0	0	1	1	1	10	136	89	10	137	71	167.5	25.3	2	0.99	99	100	1	2	2	3
IUP0850	1	0	60	1	0	1	3	0	0	1	1	0	0	0	0	0	0	2	1	0	na	153	103	1	100	72	151	31.6	2	0.95	100	105	1	1	2	3
IUP0851	1	0	52	1	1	1	3	0	0	0	0	0	0	0	0	0	0	2	0	0	na	172	97	0	.	50	148	22.8	2	0.97	92	95	1	.	2	3
IUP0852	1	0	55	1	0	1	1	0	0	0	0	0	0	0	0	0	0	1	0	0	na	112	69	0	.	40	142	19.8	2	0.94	80	85	0.9	.	2	3
IUP0853	1	0	60	2	1	1	2	0	0	1	1	0	0	0	0	0	0	1	1	1	8	212	123	0.25	95	60	162	22.9	2	0.97	92	95	1	0.25	1	3
IUP0854	1	0	80	2	0	1	0	1	.	0	0	1	0	0	0	0	0	1	1	1	10	121	71	10	.	46	158	18.4	.	.	83	.	.	10	.	.
IUP0855	1	0	65	2	1	1	1	1	0	1	1	0	0	1	0	0	0	1	0	1	1	145	95	1	189	.	165	.	2	1.02	85	83	1	1	2	3
IUP0856	1	1	60	1	0	1	3	0	0	1	1	0	0	0	0	0	0	2	1	1	25	147	88	22	150	60	151	26.3	2	0.94	90	96	0.9	22	2	2
IUP0857	1	0	53	1	1	1	3	0	0	1	1	0	1	0	0	0	0	2	1	1	5	124	78	5	120	80	147.5	36.8	2	0.95	97	102	1	5	2	2
IUP0858	1	0	47	2	1	1	1	0	.	0	0	0	0	0	0	0	0	1	1	1	2	140	80	0	.	112	155.7	46.2	.	.	100	.	.	.	.	.
IUP0859	1	0	58	2	1	1	1	0	.	1	1	0	0	0	0	0	0	1	0	0	na	114	76	7	453	70	156	28.8	.	.	98	.	.	7	.	.
IUP0860	1	0	60	1	0	1	3	0	0	1	1	0	0	0	0	0	0	2	0	0	na	111	79	1	140	73	146.5	34	2	0.98	110	112	1	1	2	3
IUP0861	1	0	82	1	0	1	3	0	0	1	1	0	0	0	0	0	0	2	1	1	8	121	89	8	121	80	151	35.1	2	0.87	97	112	0.9	8	2	3
IUP0862	1	0	48	1	1	1	3	0	0	1	1	1	0	0	0	0	0	2	1	1	6	120	70	6	110	70	150	31.1	2	0.97	98	101	1	6	2	3
IUP0863	1	0	56	2	1	1	1	0	0	1	1	0	0	0	0	0	0	1	0	0	na	130	73	8	120	47	154.5	19.7	1	0.76	60	79	0.8	8	2	3
IUP0864	1	1	67	2	0	1	0	0	0	0	0	0	1	0	0	0	0	1	0	1	2	138	81	0	.	75	159	29.7	2	0.98	90	92	1	.	2	3
IUP0865	1	0	63	1	1	1	3	0	0	0	0	0	0	1	1	0	0	1	1	1	15	119	76	15	124	60	147	27.8	2	0.94	83	88	0.9	15	2	3
IUP0866	1	0	73	2	1	1	2	0	1	1	1	1	0	0	0	0	0	1	1	1	7	152	76	20	120	60	159	23.7	2	1.03	96	93	1	20	2	3
IUP0867	1	0	57	1	1	1	3	0	1	0	0	0	0	0	0	0	0	1	1	1	20	159	88	5	150	64	146	30	1	0.82	80	97	0.8	5	2	3
IUP0868	1	0	45	2	1	1	1	0	0	1	0	0	0	0	0	0	0	1	0	0	na	125	75	2	173	49	161	18.9	2	1.02	84	82	1	1	2	3
IUP0869	1	0	50	1	0	1	3	0	0	0	0	0	0	0	0	0	0	2	0	0	na	114	80	0	.	70	145	33.3	2	0.86	97	113	0.9	.	2	2
IUP0870	1	1	57	2	1	1	1	0	0	0	0	0	1	0	0	0	0	1	1	1	2	111	72	22	200	75	155	31.2	1	0.9	92	102	0.9	22	2	3
IUP0871	1	0	65	1	0	1	3	0	0	1	1	0	0	0	0	0	0	2	0	.	.	149	91	0	.	47	147	21.8	1	0.83	91	109	0.8	.	2	3
IUP0872	1	0	45	2	1	1	1	0	0	1	1	0	1	0	0	0	0	1	1	1	4	185	108	4	140	66	158	26.4	2	0.99	92	93	1	.	2	3
IUP0873	1	0	50	1	0	1	3	0	0	0	0	0	0	0	0	0	0	2	1	1	1	130	75	0	.	50	152	21.6	2	0.88	91	103	0.9	.	2	3
IUP0874	1	1	55	1	1	2	3	0	0	1	1	0	1	0	0	0	0	2	1	0	na	125	64	20	135	70	157	28.4	2	0.9	95	105	0.9	20	2	3
IUP0875	1	0	65	1	0	1	1	0	0	0	0	0	0	0	0	0	0	2	0	0	na	121	87	0	.	60	150.5	26.5	2	0.87	90	103	0.9	.	2	3
IUP0876	1	0	40	1	1	1	3	0	0	0	0	0	0	0	0	0	0	1	0	0	na	120	77	0	.	60	146	28.1	2	0.97	88	91	1	.	2	3
IUP0877	1	0	52	2	1	1	1	0	0	1	1	0	1	1	0	0	0	1	0	1	32	166	76	30	89	85	170.18	29.3	2	0.98	100	102	1	30	2	3
IUP0878	1	0	65	1	1	1	3	0	0	0	0	0	0	0	0	0	0	2	1	1	1	121	72	0	154	53	144.5	25.4	2	1.01	101	100	1	.	2	3
IUP0879	1	0	45	2	1	1	1	0	.	0	0	0	0	0	0	0	0	1	1	0	na	136	85	0	.	91	169.5	31.7	.	.	91	.	.	.	.	.
IUP0880	1	0	60	1	0	1	3	0	0	1	1	0	0	0	0	0	0	2	1	0	na	124	86	0.17	84	70	155.5	28.9	2	0.91	96	105	0.9	0.17	2	3
IUP0881	1	0	67	1	0	1	3	0	.	1	1	0	0	0	0	0	0	2	1	0	na	95	53	3	.	38	148.5	17.2	.	.	100	.	.	3	.	.
IUP0882	1	1	45	2	1	1	1	0	0	0	0	0	1	0	0	0	0	2	1	0	na	124	70	9	161	80	164	29.7	2	1.07	110	103	1.1	0.17	2	3
IUP0883	1	0	59	2	1	1	2	0	0	0	0	0	1	0	0	0	0	1	1	1	2	145	92	0	91	65	160.5	25.2	2	0.98	93	95	1	.	2	3
IUP0884	1	0	48	1	1	1	3	0	0	1	1	0	0	0	0	0	0	1	1	0	na	120	72	8	89	51	146.5	23.8	2	0.96	82	85	1	8	2	3
IUP0885	1	0	80	1	0	1	3	0	.	0	0	0	0	0	0	0	0	2	1	1	10	108	60	10	.	50	148.5	22.7	.	.	98	.	.	10	.	.
IUP0886	1	0	70	1	0	1	3	0	.	1	1	0	0	0	0	0	0	2	0	0	na	144	79	1	.	75	147	34.7	.	.	109	.	.	1	.	.
IUP0887	1	1	48	2	1	1	1	0	.	1	1	0	1	0	0	0	0	1	.	1	4	88	56	4	140	69	172	23.3	.	.	91	.	.	4	.	.
IUP0888	1	0	44	1	1	1	3	0	0	1	1	0	1	0	0	0	0	2	0	1	2	131	84	3	135	65	145.5	30.7	1	0.84	91	108	0.8	3	2	3
IUP0889	1	0	40	2	1	1	1	0	.	1	1	0	0	0	0	0	0	1	1	1	0.08	129	82	0.08	250	80	173	26.7	.	.	98	.	.	0.08	.	.
IUP0890	1	0	65	1	0	1	3	0	0	1	1	0	0	0	1	0	0	2	1	1	8	160	63	10	127	51	150	22.7	2	1.03	101	98	1	10	2	3
IUP0891	1	0	45	1	1	1	3	0	0	1	1	0	1	0	0	0	0	2	0	1	4	126	73	5	130	86	154	36.3	2	0.96	108	113	1	5	2	3
IUP0892	1	1	57	2	1	1	1	0	0	1	1	0	0	0	0	0	0	1	1	1	5	137	82	6	120	71	158	28.4	2	1	96	96	1	6	2	3
IUP0893	1	0	65	1	0	1	3	0	0	0	0	0	0	0	0	0	0	2	0	1	1	113	79	1	110	94	154	39.6	2	0.9	111	124	0.9	1	2	3
IUP0894	1	1	48	2	1	1	1	0	0	1	1	0	1	0	0	0	0	1	0	1	1	134	89	4	300	67	167	24	2	0.99	97	98	1	4	2	3
IUP0895	1	1	56	2	1	1	1	0	0	0	0	0	0	0	0	0	0	1	0	1	8	113	70	15	180	69	158	27.6	1	0.95	92	97	0.9	15	2	3
IUP0896	1	0	43	1	1	1	3	0	0	0	0	0	1	0	0	0	0	1	1	1	2	188	88	2	250	59	147.5	27.1	2	0.89	83	93	0.9	2	2	3
IUP0897	1	0	52	1	0	1	1	0	0	0	0	0	0	0	0	0	0	1	0	0	na	144	84	0	.	62	159.3	24.4	2	1.02	87	85	1	.	2	1
IUP0898	1	0	64	1	1	1	1	0	0	1	1	0	0	0	0	0	0	2	0	0	na	149	79	0	.	67	146	31.4	2	0.95	98	103	1	.	2	3
IUP0899	1	0	59	2	1	1	0	0	0	1	1	0	0	0	0	0	0	2	1	1	1	148	91	3	170	85	165	31.2	2	1.15	115	100	1.2	3	2	3
IUP0900	1	0	58	2	1	1	1	1	0	1	1	0	0	0	0	0	0	1	0	0	na	121	84	6	140	60	165	22	2	1.09	97	89	1.1	6	2	3
IUP0901	1	1	60	2	0	1	0	1	0	0	0	0	0	0	0	1	0	1	0	1	0.5	120	60	2	130	55	155	22.9	2	1.11	98	88	1.1	1	2	3
IUP0902	1	0	58	1	1	1	3	0	0	1	1	0	0	0	0	0	0	2	0	1	4	140	77	2	130	50	148.9	22.6	2	1.05	99.6	95	1	2	2	3
IUP0903	1	1	42	2	1	1	1	0	0	0	0	0	1	0	0	0	0	1	1	0	na	143	93	0	.	46	160.2	17.9	2	0.95	83	87	1	.	2	3
IUP0904	1	0	45	2	1	1	1	0	0	0	0	0	1	0	0	0	0	1	0	0	na	126	69	0	.	60	164	22.3	2	1.02	100	98	1	0	2	3
IUP0905	1	0	59	2	1	1	2	1	1	0	0	0	0	0	0	0	0	1	1	0	na	165	91	0	.	72	165	26.4	2	0.99	99	100	1	.	2	3
IUP0906	1	0	56	1	0	1	1	0	0	1	0	0	0	0	0	0	0	2	1	1	1	133	83	1	110	60	140.9	30.2	2	0.97	96.52	100	1	1	2	3
IUP0907	1	0	45	1	1	1	3	0	0	1	1	0	1	0	0	0	0	2	0	0	na	130	80	1	130	65	154	27.4	2	0.96	96	100	1	1	2	3
IUP0908	1	0	57	2	1	1	1	1	0	1	1	1	1	0	0	0	0	1	1	1	10	113	62	10	140	54	167.5	19.2	2	1.04	88	85	1	10	2	3
IUP0909	1	1	43	2	0	1	1	1	0	1	1	0	1	0	0	0	0	2	1	0	na	127	85	10	99	70	150	31.1	.	.	127	.	.	10	2	3
IUP0910	1	1	55	2	1	1	1	0	.	0	0	0	1	0	0	1	0	1	0	1	3	150	85	0	131	67	160	26.2	.	.	99	.	.	.	.	.
IUP0911	1	0	50	1	0	1	3	0	0	0	0	0	0	0	0	0	0	2	0	1	1	136	81	0	.	55	152	23.8	2	0.97	92	95	1	.	2	3
IUP0912	1	0	68	2	1	1	0	1	.	1	1	0	1	0	0	0	0	1	0	1	10	139	69	10	130	69	161	26.6	.	.	99	.	.	10	.	.
IUP0913	1	1	65	2	1	1	0	1	0	1	0	0	1	0	0	0	0	1	0	1	3	110	70	2	236	65	166	23.6	2	0.99	99	100	1	1	2	3
IUP0914	1	0	54	1	0	1	3	0	.	1	1	0	1	0	0	0	0	1	1	1	1.5	110	70	4	120	45	139	23.3	.	.	85	.	.	1	.	.
IUP0915	1	1	70	1	0	1	3	0	0	1	1	0	0	0	1	0	0	2	1	1	10	120	70	27	155	48	146	22.5	2	0.97	96	99	1	27	2	2
IUP0916	1	1	51	2	1	1	1	0	0	0	0	1	0	0	0	0	0	1	1	1	8	128	86	3	105	69	165.5	25.2	2	1	91.4	91	1	2	2	3
IUP0917	1	0	52	1	0	1	3	0	0	1	1	0	0	0	0	0	0	2	0	1	2	135	79	2	130	64	152.5	27.5	2	1.04	99.06	95	1	2	2	3
IUP0918	1	0	53	2	1	1	1	1	0	0	0	0	1	0	0	0	0	1	1	0	na	149	94	1	280	74	162	28.2	2	1.15	101	88	1.1	1	2	3
IUP0919	1	0	75	1	0	1	3	1	0	1	1	0	0	0	0	0	0	2	0	1	1	110	60	0	.	46	150	20.4	2	0.99	91	92	1	.	2	3
IUP0920	1	0	80	1	0	1	3	1	.	0	1	0	0	0	0	0	0	2	1	1	2	110	20	2	.	45	143	22	.	.	94	.	.	2	.	.
IUP0921	1	0	55	1	1	1	3	0	.	0	0	0	1	0	0	0	0	2	0	0	na	106	62	6	170	64	151	28.1	.	.	97	.	.	6	.	.
IUP0922	1	1	43	2	1	1	1	0	0	1	1	1	1	0	0	0	0	1	0	0	na	174	111	2	282	64	164	23.8	2	1.03	95	92	1	2	2	3
IUP0923	1	0	45	1	0	1	3	0	.	1	1	0	0	0	0	0	0	2	0	0	na	120	70	4	.	52	153	22.2	.	.	98	.	.	.	.	.
IUP0924	1	0	40	1	1	1	3	0	.	1	1	0	1	0	0	0	0	2	0	0	na	110	70	1	400	50	156	20.5	.	.	97	.	.	1	.	.
IUP0925	1	1	65	1	1	1	1	0	0	1	1	1	0	0	0	0	0	2	0	0	na	135	77	9	123	56	148.5	25.4	2	1.01	98	97	1	9	2	3
IUP0926	1	0	80	2	0	1	0	.	.	0	0	0	0	0	0	0	0	1	0	0	na	134	53	0	.	55	154	23.2	.	.	88.9	.	.	.	.	.
IUP0927	1	0	55	2	1	1	1	1	0	0	0	0	0	0	0	0	0	1	0	1	1	130	80	1.5	232	75	156.2	30.7	1	0.91	98	108	0.9	1	2	3
IUP0928	1	0	55	2	0	1	1	1	0	0	1	0	0	0	0	0	0	1	.	0	na	132	66	3	180	84	166	30.5	1	0.9	95	105	0.9	3	2	3
IUP0929	1	0	73	2	0	1	0	0	0	1	0	0	0	0	0	0	0	1	1	0	na	185	87	5	140	69	157.9	27.7	1	0.87	92	106	0.9	5	2	3
IUP0930	1	0	65	1	0	1	3	0	0	0	0	0	0	0	0	0	0	2	1	0	na	148	76	3	110	57	152	24.7	2	0.93	93	100	0.9	3	2	3
IUP0931	1	0	50	2	1	1	1	0	0	1	1	0	1	0	0	0	0	1	0	0	na	168	92	5	258	74	162.5	28	2	1.03	92	89	1	5	2	3
IUP0932	1	1	50	1	0	1	3	0	.	1	1	1	1	0	0	0	0	2	1	0	na	168	84	3	200	60	146.5	28	.	.	99	.	.	3	.	.
IUP0933	1	0	52	2	1	1	1	0	0	1	1	0	1	0	0	0	0	1	1	0	na	142	93	2	115	103	168.5	36.3	1	0.82	97	119	0.8	2	2	3
IUP0934	1	0	44	2	1	1	1	0	0	0	0	0	1	0	0	0	0	1	1	0	na	129	73	0	215	88	170.2	30.4	2	0.99	93.9	95	1	0	2	1
IUP0935	1	0	43	2	1	1	1	1	0	0	0	0	0	0	0	0	0	1	1	0	na	133	77	0	212	62	164.3	23	1	0.95	88	93	0.9	.	2	3
IUP0936	1	0	63	1	0	1	3	0	0	1	1	1	0	0	0	0	0	2	1	0	na	120	70	8	360	60	147	27.8	2	0.89	91	102	0.9	8	2	3
IUP0937	1	0	65	2	1	1	2	0	0	1	0	0	0	0	0	0	0	1	1	1	8	132	68	8	185	54	161.2	20.8	2	0.98	85	87	1	8	2	3
IUP0938	1	0	45	1	0	1	3	0	0	1	1	0	0	0	0	0	0	2	1	0	na	94	64	10	170	59	158	23.6	2	0.98	91	93	1	10	2	3
IUP0939	1	1	49	2	1	1	1	1	.	0	0	0	1	0	0	0	0	1	1	1	8	151	87	5	.	75	164	27.9	.	.	102	.	.	5	.	.
IUP0940	1	0	70	1	0	1	3	0	.	1	0	1	0	0	0	0	0	1	.	0	na	121	53	6	.	39	148.1	17.8	.	.	83.82	.	.	6	.	.
IUP0941	1	1	55	2	1	1	0	0	0	1	1	1	0	0	0	0	0	1	1	1	7	159	82	7	250	54	165.5	19.7	2	1.02	90	88	1	7	2	3
IUP0942	1	0	50	1	1	2	3	0	0	0	0	0	1	0	0	0	0	2	0	1	6	167	101	0	464	65	158.5	25.9	2	0.96	98	102	1	.	2	3
IUP0943	1	0	65	1	0	1	3	0	0	0	0	0	0	0	0	0	0	2	0	0	na	152	98	0	.	55	139.2	28.4	2	1.08	98	91	1.1	.	2	3
IUP0944	1	0	60	1	0	1	3	0	1	1	1	0	0	0	0	0	0	1	0	0	na	132	58	0	206	55	152	23.8	2	0.91	85	93	0.9	0	2	3
IUP0945	1	0	55	2	1	1	1	1	1	1	0	0	1	0	0	0	0	2	0	0	na	122	70	0	270	80	149	36	2	1.02	108	106	1	.	2	3
IUP0946	1	0	47	1	1	1	1	0	0	1	1	1	0	0	0	0	0	2	1	1	8	165	97	3	300	75	157	30.4	2	0.97	96.5	99	1	3	2	3
IUP0947	1	1	60	2	1	1	1	0	0	1	1	0	0	0	0	0	0	1	.	1	1	120	81	0	300	55	158	22	2	0.99	87	88	1	1	2	3
IUP0948	1	0	50	1	0	1	3	0	0	1	1	0	0	0	0	0	0	2	1	1	4	140	89	4	120	73	147.4	33.6	2	1.04	103	99	1	4	2	3
IUP0949	1	0	45	2	1	1	1	0	0	1	1	0	1	0	0	0	0	1	1	1	3	151	90	4	224	65	168	23	2	1.02	95	93	1	4	2	3
IUP0950	1	0	60	2	1	1	1	0	0	1	0	0	1	0	0	0	1	1	0	1	15	140	82	20	101	63	157	25.6	2	1.03	98	95	1	20	2	3
IUP0951	1	0	45	2	1	2	2	0	.	1	1	0	1	0	0	0	0	1	1	0	na	162	98	6	340	60	159	23.7	.	.	97	.	.	6	.	.
IUP0952	1	0	53	1	1	1	3	0	0	1	1	0	1	0	0	0	0	2	1	1	3	162	108	3	126	62	148.5	28.1	1	0.85	88.9	105	0.8	3	2	3
IUP0953	1	1	44	2	1	1	1	1	0	1	1	0	1	0	0	0	0	1	0	1	10	158	98	15	125	86	162.5	32.6	1	0.83	93	112	0.8	12	2	3
IUP0954	1	0	58	1	1	1	3	0	0	1	1	0	0	0	0	0	0	2	1	1	2	142	83	2	228	79	150.1	35.1	2	0.88	107	121	0.9	2	2	3
IUP0955	1	0	52	2	1	1	2	0	0	1	1	0	1	0	0	0	0	1	0	0	na	116	71	0	250	77	166	27.9	2	0.98	97	99	1	0	2	3
IUP0956	1	0	48	1	1	1	1	0	0	1	1	0	0	0	0	0	0	1	1	0	na	131	69	3	115	45	146.2	21.1	2	1.03	83.81	81	1	0.33	2	3
IUP0957	1	0	70	1	0	1	1	0	0	0	0	0	1	0	0	0	0	1	0	0	na	110	70	0	.	45	150	20	2	0.87	79	91	0.9	.	2	3
IUP0958	1	0	55	1	0	1	3	1	0	1	1	0	0	1	0	0	0	2	1	0	na	120	60	2	145	68	154	28.7	2	0.94	99	105	0.9	2	2	3
IUP0959	1	0	59	2	1	1	0	1	.	1	1	0	0	0	0	0	0	2	1	1	15	107	69	10	.	108	167	38.7	.	.	132	.	.	10	.	.
IUP0960	1	0	50	1	1	1	3	0	.	1	0	0	0	0	0	0	0	1	0	0	na	110	80	0	.	39	146.4	18.2	.	.	76	.	.	.	.	.
IUP0961	1	0	55	1	0	1	3	1	0	1	1	0	0	1	0	1	0	2	1	1	8	118	80	10	126	56	151	24.6	2	0.98	92	94	1	10	2	3
IUP0962	1	0	64	2	1	1	0	0	0	0	0	0	.	0	0	0	0	1	1	1	0.5	124	68	10	180	75	156	30.8	1	0.9	99	110	0.9	10	2	3
IUP0963	1	0	45	1	1	1	3	0	0	1	1	0	0	0	0	0	0	2	0	0	na	130	70	3	160	78	163.5	29.2	2	0.96	101	105	1	3	2	3
IUP0964	1	0	65	1	0	1	3	0	1	1	1	0	0	0	0	0	0	2	0	1	15	158	96	12	130	62	151	27.2	2	0.94	94	100	0.9	12	2	3
IUP0965	1	0	53	2	0	2	1	1	0	0	0	0	0	0	0	0	0	1	1	1	0.17	117	70	0	140	55	155.4	22.8	2	1.09	93	85	1.1	.	2	3
IUP0966	1	0	50	1	0	1	1	0	0	1	1	0	0	0	0	0	0	2	0	1	3	144	82	5	138	55	145	26.2	2	1.08	103	95	1.1	5	2	3
IUP0967	1	0	61	1	0	1	3	0	0	1	1	0	1	1	0	1	0	2	0	1	5	161	85	6	170	79	145	37.6	2	1.07	110	103	1.1	6	2	3
IUP0968	1	0	70	1	0	1	1	0	1	0	0	0	0	1	0	0	0	1	.	1	2	112	90	2	180	55	143.5	26.7	2	0.9	86.36	96	0.9	2	2	2
IUP0969	1	0	50	1	0	1	1	0	0	1	1	0	1	0	0	0	0	2	1	0	na	110	70	8	140	55	155.5	22.7	2	0.9	95	106	0.9	8	2	3
IUP0970	1	1	54	1	1	1	3	0	0	1	1	0	0	0	0	0	0	2	0	0	na	151	77	10	280	46	148	21	2	1.14	96	84	1.1	10	2	3
IUP0971	1	0	65	1	0	1	1	0	0	1	1	1	0	0	0	0	0	2	0	0	na	135	80	10	140	67	157	27.2	2	1.08	101.6	94	1.1	10	2	3
IUP0972	1	0	65	2	0	2	1	0	0	1	1	0	0	1	0	1	0	2	1	1	6	134	68	10	180	72	168	25.5	2	1.06	105	99	1.1	10	2	3
IUP0973	1	0	72	2	1	1	2	1	0	0	0	0	0	1	1	1	0	2	1	1	8	140	99	6	110	79	.	.	2	1.16	107	92	1.2	6	2	3
IUP0974	1	1	40	2	1	1	1	0	.	1	1	1	0	0	0	0	0	1	0	1	8	168	89	18	200	71	103.5	66.3	.	.	94	.	.	1	.	.
IUP0975	1	0	70	1	0	1	3	0	0	0	0	0	1	0	0	0	0	2	0	1	5	134	65	2	142	51	150.5	22.5	2	0.97	94	97	1	2	2	3
IUP0976	1	0	60	2	1	1	0	1	0	1	0	0	1	0	0	0	0	1	1	1	2	146	82	2	130	65	168	23	1	0.85	73	86	0.8	2	2	3
IUP0977	1	0	61	2	1	1	2	0	0	0	1	0	1	0	0	0	0	2	1	1	2	134	68	4	130	84	172	28.4	2	1.08	112	104	1.1	4	2	3
IUP0978	1	1	55	1	0	2	1	0	0	1	1	0	1	0	0	0	0	1	0	1	20	138	77	15	101	62	148.4	28.2	2	0.98	86.3	88	1	15	2	3
IUP0979	1	1	57	2	1	1	0	1	.	1	1	0	1	0	1	0	0	1	1	1	10	104	66	1	153	68	150	30.2	.	.	96.52	.	.	0.5	.	.
IUP0980	1	0	54	2	1	2	1	0	0	0	0	0	0	0	0	0	0	1	0	0	na	115	61	0	350	54	161	20.8	1	0.92	86.36	94	0.9	.	2	3
IUP0981	1	0	70	2	1	1	1	1	0	1	1	0	0	0	0	0	0	1	0	1	5	125	76	5	128	70	156	28.8	2	0.99	98	99	1	5	2	3
IUP0982	1	0	40	1	1	1	3	0	0	1	0	0	1	0	0	0	0	2	1	1	2	110	68	1	128	69	152.2	29.8	1	0.84	92	110	0.8	0.67	2	3
IUP0983	1	0	55	1	1	2	3	0	0	0	0	1	1	1	0	0	0	2	1	1	10	132	67	4	252	70	156.5	28.6	2	0.94	102	108	0.9	2	2	3
IUP0984	1	0	42	2	1	1	2	1	0	0	0	0	0	0	0	0	0	1	1	0	na	109	71	1	152	65	169	22.8	2	1.03	90	87	1	1	2	1
IUP0985	1	0	41	1	1	1	3	0	0	0	0	0	0	0	0	0	0	2	.	0	na	124	70	0.5	93	63	144.2	30.3	2	0.98	94	96	1	0.5	2	3
IUP0986	1	0	52	2	1	2	2	0	0	0	0	0	1	0	0	0	0	2	1	0	na	128	70	1	95	78	162	29.7	2	1.04	106	102	1	1	2	3
IUP0987	1	0	60	2	1	2	1	0	.	1	1	1	0	0	0	0	0	1	0	1	10	110	70	10	185	68	158.4	27.1	.	.	98	.	.	10	.	.
IUP0988	1	0	60	1	0	1	3	0	0	1	1	0	0	0	0	0	0	2	1	1	3	144	89	4	200	63	147.5	29	2	0.96	96	100	1	4	2	3
IUP0989	1	0	45	2	1	1	1	1	.	1	0	0	0	0	0	0	0	1	0	0	na	120	70	2	.	62	185	18.1	.	.	90	.	.	2	.	.
IUP0990	1	0	55	1	0	2	3	0	.	1	1	0	1	0	0	0	0	2	.	.	.	133	87	12	.	63	153.5	26.7	.	.	112	.	.	12	.	.
IUP0991	1	0	65	2	1	1	2	0	0	1	1	0	1	0	0	0	0	1	1	1	5	162	95	7	98	65	166	23.6	2	1.12	95	85	1.1	7	2	2
IUP0992	1	0	55	2	1	2	0	0	0	0	0	0	0	0	0	0	0	1	1	0	na	155	95	6	119	65	165.5	23.7	2	1.04	94	90	1	5	2	3
IUP0993	1	0	64	1	0	1	3	0	0	0	0	0	1	0	0	0	0	2	1	1	4	120	70	8	95	71	145.5	33.5	2	0.95	93	98	0.9	8	2	3
IUP0994	1	0	42	1	1	1	3	0	.	0	0	0	0	0	0	0	0	2	1	1	0.08	110	85	0.08	.	70	157	28.4	.	.	97	.	.	0.08	.	.
IUP0995	1	0	59	1	0	1	3	0	.	1	1	0	0	0	0	0	0	2	.	0	na	171	97	1	.	59	156.5	24.1	.	.	103	.	.	1	.	.
IUP0996	1	0	53	2	0	1	2	0	0	0	0	0	0	0	0	0	0	2	0	1	1	129	65	0	180	71	163	26.7	2	1.04	111	107	1	.	2	2
IUP0997	1	0	45	1	0	1	3	0	0	1	1	0	0	0	0	0	0	2	1	0	na	114	68	1	167	60	155	25	2	1.11	102	92	1.1	0.25	2	3
IUP0998	1	0	75	2	0	1	2	1	0	0	0	0	0	1	0	0	0	1	0	1	2	160	101	0	300	52	163	19.6	2	1.03	91	88	1	.	2	2
IUP0999	1	0	70	2	0	2	0	0	.	1	1	0	0	0	0	0	0	1	0	0	na	137	68	10	.	65	158	26	.	.	94	.	.	10	.	.
IUP1000	1	0	64	2	1	1	2	1	0	1	1	0	1	0	0	0	0	2	0	1	1	120	71	1	195	94	188	26.6	2	1.08	122	113	1.1	1	2	3
IUP1001	1	0	63	2	1	1	1	1	0	1	1	0	0	1	0	0	0	2	1	1	10	156	88	10	185	68	156	27.9	.	.	103	.	.	10	.	.
IUP1002	1	1	60	1	0	1	3	0	0	0	0	0	0	0	0	0	0	2	0	1	8	123	78	8	.	68	150	30.2	2	1.02	98	96	1	0.33	2	2
IUP1003	1	0	50	1	0	1	3	0	0	1	1	0	0	0	0	0	0	2	1	1	5	129	78	5	160	60	150	26.7	2	1.05	100	95	1.1	5	2	2
IUP1004	1	1	65	2	0	1	0	0	1	0	0	0	0	0	0	0	0	2	0	1	3	137	77	8	.	67	186	19.4	2	1.09	107	98	1.1	8	2	.
IUP1005	1	0	55	1	0	1	3	0	0	1	1	0	0	0	0	0	0	2	1	1	2	128	94	2	154	86	143	42.1	2	1.23	130	106	1.2	1.5	2	2
IUP1006	1	0	59	1	0	1	1	0	0	1	1	0	1	0	0	0	0	1	0	1	0.17	111	71	4	256	60	149	27	1	0.84	88	105	0.8	2	2	.
IUP1007	1	0	44	2	0	1	1	1	0	0	0	0	1	0	0	0	0	1	0	0	na	130	79	0	.	49	163	18.4	2	1	90	90	1	.	2	3
IUP1008	1	0	50	1	0	1	3	0	.	1	1	0	0	0	0	0	0	2	0	0	na	134	83	3	180	67	154	28.3	.	.	140	.	.	3	2	3
IUP1009	1	0	54	1	0	1	3	0	0	1	1	1	0	0	0	0	0	1	.	1	6	169	97	6	448	43	.	.	2	1.02	87	85	1	6	2	3
IUP1010	1	0	45	2	1	1	1	0	0	1	1	1	0	0	0	0	0	1	0	0	na	116	74	2	175	62	186	17.9	2	0.99	94	95	1	2	2	3
IUP1011	1	0	41	1	1	1	3	0	0	1	1	0	0	0	0	0	0	2	0	0	na	158	95	3	250	56	152	24.2	2	0.91	89	98	0.9	1.5	1	3
IUP1012	1	0	61	1	1	1	3	0	0	1	1	1	0	0	0	0	0	2	.	1	17	144	66	3	421	74	155	30.8	2	1.2	108	90	1.2	2	1	3
IUP1013	1	0	70	2	0	1	1	1	0	1	1	1	0	1	0	0	0	1	1	1	4	155	86	4	251	60	161	23.1	2	1.01	93	92	1	4	2	3
IUP1014	1	0	48	1	1	.	1	0	0	1	1	0	1	0	0	0	0	2	1	0	na	156	95	4	293	47	153	20.1	2	1.16	100	86	1.2	2	2	3
IUP1015	1	0	54	1	1	.	3	0	0	1	1	0	0	0	0	0	0	2	1	.	.	111	89	9	170	59	158	23.6	.	.	99	.	.	2	.	.
IUP1016	1	0	60	1	0	1	3	0	0	1	1	0	0	0	0	0	0	2	1	1	8	144	92	8	91	60	157	24.3	1	0.82	89	108	0.8	7	1	3
IUP1017	1	0	45	1	0	1	1	0	0	1	1	0	0	0	0	0	0	1	1	1	1	153	75	2	250	43	.	.	2	0.87	75	86	0.9	1.5	2	3
IUP1018	1	0	45	1	0	1	3	0	0	1	1	0	0	0	0	0	0	2	1	1	1	154	77	2	295	53	91	64	.	.	91	.	.	2	1	2
IUP1019	1	0	53	2	0	2	2	1	0	1	1	0	1	1	0	0	0	2	1	1	4	140	88	6	210	91	187	26	2	1.14	126	111	1.1	6	2	3
IUP1020	1	0	45	2	1	1	2	0	1	1	1	0	0	0	0	0	0	2	1	1	1.5	104	89	5	220	72	164	26.8	2	1.05	106	101	1	2	1	3
IUP1021	1	0	40	1	1	1	3	0	.	0	0	0	1	0	0	0	0	1	0	0	na	143	87	10	316	59	157	23.9	.	.	87	.	.	10	1	3
IUP1022	1	0	54	1	1	1	3	0	0	1	1	0	0	1	0	0	0	2	1	1	4	133	89	2	183	51	137	27.2	2	0.91	93	102	0.9	.	2	3
IUP1023	1	0	44	2	1	1	1	0	.	1	1	0	0	0	0	0	0	2	0	0	na	185	84	1.5	180	80	173	26.7	.	.	107	.	.	1.5	.	.
IUP1024	1	0	75	1	0	2	3	0	0	1	1	0	1	0	0	0	0	2	0	0	na	172	94	10	240	51	150	22.7	2	1.06	106	100	1.1	10	2	3
IUP1025	1	0	50	1	0	1	3	0	0	1	1	0	1	0	0	0	0	2	1	1	1	147	90	2	180	53	150	23.6	2	1	99	99	1	2	2	2
IUP1026	1	0	45	2	1	1	1	1	0	0	0	1	1	0	0	0	0	1	1	1	4	143	70	4	214	71	164	26.4	1	0.84	92	109	0.8	4	2	2
IUP1027	1	0	60	2	1	2	1	0	0	0	1	0	0	0	0	0	0	2	1	0	na	172	96	2	175	81	166	29.4	2	1.23	122	99	1.2	0.17	2	3
IUP1028	1	0	60	1	0	2	3	0	.	0	0	0	0	0	0	0	0	2	1	0	na	187	97	2	240	65	148	29.7	.	.	98	.	.	.	.	.
IUP1029	1	0	75	1	0	1	3	0	0	1	0	0	0	0	0	0	0	1	0	1	2	146	81	8	185	48	158.5	19.1	2	0.9	82	91	0.9	5.2	2	2
IUP1030	1	0	45	2	1	1	1	0	.	1	1	0	0	0	0	0	0	2	1	1	.	166	84	3.5	160	78	158	31.2	.	.	113	.	.	3.5	.	.
IUP1031	1	0	45	2	1	1	1	0	.	1	1	0	0	0	0	0	0	1	0	1	10	116	78	1	150	62	160	24.2	.	.	90	.	.	0.25	.	.
IUP1032	1	0	70	1	1	1	1	0	.	1	1	0	1	0	0	0	0	1	0	1	2	145	87	3	250	49	145	23.3	.	.	84	.	.	3	.	.
IUP1033	1	1	46	1	1	1	3	0	0	1	1	0	1	0	0	0	0	2	1	0	na	118	53	8	.	54	154.5	22.6	2	1.01	92	91	1	8	2	3
IUP1034	1	0	65	2	1	.	1	1	0	0	0	0	0	0	0	0	0	1	1	0	na	121	75	10	.	59	154	24.9	2	1.11	94	85	1.1	9	2	2
IUP1035	1	0	62	1	1	.	3	0	0	1	0	0	0	0	0	0	0	2	1	0	na	119	73	9	102	64	155	26.6	2	1.07	109	102	1.1	6	2	2
IUP1036	1	0	57	1	0	1	3	0	0	1	1	0	1	0	0	0	0	2	0	0	na	119	87	8	250	55	149	24.8	2	0.94	98	104	0.9	7	2	3
IUP1037	1	0	62	1	0	1	3	0	0	0	0	0	0	0	0	0	0	2	1	1	0.17	109	75	0	.	73	154	30.8	2	1.01	110	109	1	.	2	3
IUP1038	1	0	65	1	0	1	1	1	0	1	1	0	0	0	0	0	0	2	1	0	na	119	75	1.5	91	55	147	25.5	2	0.97	98	101	1	1.5	2	1
IUP1039	1	0	45	2	1	1	1	1	.	1	1	0	0	0	0	0	0	1	1	1	.	186	111	0.58	.	60	159	23.7	.	.	99	.	.	0.58	.	.
IUP1040	1	0	63	1	0	1	3	0	0	1	1	0	0	0	0	0	0	2	1	0	na	120	72	2	241	60	153.8	25.4	2	0.96	92	96	1	0.17	2	1
IUP1041	1	0	59	2	1	1	1	0	0	1	1	0	0	0	0	0	0	2	1	1	5	115	64	10	130	77	148	35.2	2	1.28	113	88	1.3	0.25	1	3
IUP1042	1	0	55	1	0	1	3	0	0	1	1	0	0	0	0	0	0	2	0	0	na	163	83	8	105	55	153	23.5	2	0.9	89	99	0.9	8	2	3
IUP1043	1	0	65	2	1	1	2	1	0	1	1	0	0	0	0	0	1	1	1	1	2	105	70	2	163	73	165.3	26.7	2	0.98	102	104	1	1	2	3
IUP1044	1	0	72	2	1	1	0	0	.	0	1	0	0	0	0	0	0	1	1	1	10	161	81	20	120	70	168	24.8	.	.	99	.	.	20	.	.
IUP1045	1	0	64	1	1	1	3	0	0	1	1	0	0	0	0	0	0	2	1	1	20	180	85	6	404	60	149	27	2	1.04	99	95	1	6	1	2
IUP1046	1	0	45	1	1	1	1	0	0	1	1	1	1	0	0	0	0	2	1	0	na	120	70	1	160	56	153	23.9	2	1.12	102	91	1.1	1	2	2
IUP1047	1	0	60	2	1	1	1	0	0	1	0	0	0	0	0	0	0	1	1	0	na	168	103	2	250	59	180	18.2	2	1.04	101	97	1	2	2	3
IUP1048	1	0	74	2	0	1	0	1	0	1	1	0	0	0	0	0	0	2	1	1	5	132	62	5	123	82	158.3	32.7	2	1.03	112	109	1	5	2	3
IUP1049	1	0	70	1	0	1	1	0	0	1	1	0	0	0	0	0	0	2	0	1	2	142	87	3	188	110	153	47	2	0.99	120	121	1	3	2	3
IUP1050	1	0	56	1	0	1	3	0	0	0	0	0	0	0	0	0	0	2	1	0	na	178	82	0.17	270	60	154	25.3	2	1.06	90	85	1.1	0.17	2	3
IUP1051	1	0	90	2	0	1	0	0	0	1	1	0	1	0	0	0	0	1	1	1	0.25	184	100	1	115	61	156	25.1	1	0.86	92	107	0.9	1	2	2
IUP1052	1	1	65	1	0	1	3	0	0	1	1	1	1	0	0	0	0	2	1	1	5	117	64	10	218	54	136.3	29.1	2	0.87	96	110	0.9	10	2	2
IUP1053	1	0	54	2	1	1	2	0	0	1	1	0	1	0	0	0	0	1	1	0	na	110	70	10	.	80	169	28	2	1.01	102	101	1	10	2	2
IUP1054	1	0	60	2	1	1	1	1	0	1	1	0	1	0	0	0	0	2	1	1	4	144	79	3	140	88	185	25.7	1	0.95	111	117	0.9	2.5	2	2
IUP1055	1	0	50	2	1	1	1	0	0	0	0	0	1	0	0	0	0	1	0	0	na	124	80	10	215	64	187.5	18.2	2	0.97	91	94	1	10	2	2
IUP1056	1	0	48	2	1	1	1	0	0	1	1	1	1	0	0	0	0	1	0	0	na	170	96	0.5	260	62	169.4	21.6	2	0.97	90	93	1	0.5	2	3
IUP1057	1	0	60	2	1	1	1	0	0	1	1	0	0	0	0	0	0	1	1	0	na	117	62	4	250	68	163	25.6	1	0.92	91	99	0.9	4	2	2
IUP1058	1	0	60	2	1	1	1	1	0	1	1	0	0	0	0	0	0	1	1	0	na	123	84	5	420	65	167	23.3	2	0.97	89	92	1	5	2	3
IUP1059	1	0	50	1	1	1	1	0	0	1	0	0	0	1	0	0	0	2	1	0	na	134	75	0.17	138	75	149	33.8	2	0.94	108	115	0.9	0.17	2	3
IUP1060	1	0	62	2	1	1	0	0	.	0	0	0	1	0	0	0	0	1	.	0	na	137	79	2	.	50	159.9	19.6	.	.	86	.	.	0.17	.	.
IUP1061	1	0	53	1	1	1	3	0	0	0	0	0	0	0	0	0	0	2	1	0	na	115	78	4	179	81	153	34.6	2	1.18	131	111	1.2	4	2	3
IUP1062	1	0	60	1	0	1	3	0	0	1	1	0	0	0	0	0	0	2	1	1	0.5	120	60	4	132	55	113.4	42.8	2	1.04	94	90	1	4	2	2
IUP1063	1	0	50	1	0	1	3	0	0	1	1	0	0	0	0	0	0	1	0	1	0.75	125	75	0.5	130	50	150	22.2	2	0.94	80	85	0.9	0.5	2	3
IUP1064	1	0	60	2	1	1	1	1	0	1	1	1	1	0	0	0	0	1	1	1	2	104	59	2	200	54	154	22.8	1	0.84	87	103	0.8	1	2	2
IUP1065	1	0	50	1	0	1	1	0	0	1	1	1	0	0	0	0	0	2	1	1	3	120	75	2	110	60	153.4	25.5	2	0.93	95	102	0.9	1	2	3
IUP1066	1	0	55	1	1	1	3	0	0	1	1	0	0	0	0	0	0	1	0	1	2	211	101	4	92	50	144	24.1	2	0.93	88	95	0.9	4	2	3
IUP1067	1	0	70	1	0	1	3	0	0	1	1	0	0	0	0	0	0	2	1	0	na	137	81	5	155	59	152.5	25.4	2	1.02	96	94	1	5	2	3
IUP1068	1	0	52	2	1	1	1	1	0	1	1	0	0	0	0	0	0	2	1	0	na	140	80	3	131	75	156	30.8	2	1.02	107	105	1	2	2	3
IUP1069	1	0	56	2	1	1	1	0	0	1	1	0	1	0	0	0	0	1	1	1	0.08	111	63	0.5	95	53	153	22.6	1	0.92	89	97	0.9	0.5	2	3
IUP1070	1	0	40	1	1	1	3	0	0	0	0	0	1	0	0	0	0	2	1	0	na	140	89	2	98	64	154	27	1	0.84	92	110	0.8	2	2	2
IUP1071	1	0	50	2	1	1	1	1	.	0	0	0	0	0	0	0	0	2	.	1	0.17	152	90	0.08	.	76	158	30.4	.	.	131	.	.	.	.	.
IUP1072	1	0	70	2	0	1	1	0	0	0	0	0	0	0	0	0	0	1	1	1	0.5	140	81	1	99	45	151.5	19.6	2	0.95	84	88	1	1	2	2
IUP1073	1	0	68	1	0	1	3	0	.	0	0	0	0	0	0	0	0	2	1	0	na	112	71	1	130	51	141.5	25.5	.	.	94	.	.	1	2	3
IUP1074	1	0	40	2	1	1	1	0	.	1	0	0	0	0	0	0	0	2	1	1	1	136	73	3	167	74	162	28.2	.	.	166	.	.	3	.	.
IUP1075	1	0	54	1	1	1	3	0	0	1	1	0	1	0	0	0	0	2	1	0	na	130	90	2	211	58	156	23.8	2	0.95	90	95	0.9	1	2	2
IUP1076	1	0	48	1	1	1	1	0	.	1	1	0	0	1	0	0	0	2	0	0	na	141	48	0	251	64	157	26	2	0.9	92	102	0.9	.	2	3
IUP1077	1	0	42	1	1	1	3	0	0	1	1	0	1	0	0	0	0	1	1	0	na	148	80	3	115	51	145	24.3	1	0.69	67	97	0.7	3	2	3
IUP1078	1	0	52	1	1	1	3	0	0	1	0	0	1	0	0	0	0	1	1	0	na	121	73	4	104	54	153	23.1	2	0.86	83	96	0.9	4	2	3
IUP1079	1	0	60	1	0	1	3	0	.	1	1	0	0	0	0	0	0	2	0	0	na	111	68	5	190	54	146	25.3	.	.	92	.	.	1.4	2	2
IUP1080	1	0	45	2	1	1	1	0	0	1	0	0	0	0	0	0	0	1	1	0	na	121	64	5	190	82	167.5	29.2	1	0.93	97	104	0.9	5	1	3
IUP1081	1	0	60	1	1	1	3	0	.	1	1	0	1	0	0	0	0	1	1	1	2	120	67	5	200	59	154	24.9	.	.	82	.	.	5	.	.
IUP1082	1	0	58	1	1	1	3	0	0	1	1	1	1	0	0	0	0	2	.	1	3	140	95	0.17	350	75	156	30.8	2	0.97	112	115	1	0.05	2	2
IUP1083	1	0	48	1	1	1	3	0	0	1	1	0	1	0	0	0	0	2	1	0	na	120	80	5	88	67	149.9	29.8	2	0.93	98	105	0.9	2	2	3
IUP1084	1	0	45	1	1	1	3	0	0	1	1	0	1	0	0	0	0	1	1	1	4	109	60	4	370	60	143.5	29.1	1	0.63	62	98	0.6	1	2	3
IUP1085	1	1	62	2	0	1	0	0	0	1	1	0	1	0	0	0	0	1	0	1	3	152	96	3	170	64	161	24.7	2	1.03	98	95	1	3	2	3
IUP1086	1	0	55	1	0	1	3	0	0	1	1	0	1	0	0	0	0	1	1	1	1	152	88	1	111	54	154	22.8	2	0.94	85	90	0.9	1	2	3
IUP1087	1	0	42	2	1	1	1	0	0	0	0	1	1	0	0	0	0	1	0	0	na	176	75	1	168	85	170.5	29.2	1	0.87	90	103	0.9	1	2	3
IUP1088	1	0	55	1	1	1	3	0	0	1	1	0	1	0	0	0	0	2	1	0	na	140	77	4	140	60	141	30.2	2	0.95	95	100	1	4	2	3
IUP1089	1	0	70	2	1	1	0	0	.	1	1	0	0	0	0	0	0	1	1	1	1	120	80	1	110	66	155	27.5	2	0.99	99	100	1	1	2	3
IUP1090	1	0	52	2	1	1	1	0	0	1	1	0	0	0	0	0	0	1	0	1	4	160	78	4	118	65	154	27.4	2	1.06	93	88	1.1	2	2	3
IUP1091	1	0	58	1	0	1	3	0	.	1	1	0	1	0	0	0	0	2	0	1	1	154	96	2	164	52	141.5	26	.	.	93	.	.	1.5	2	2
IUP1092	1	0	58	2	1	1	1	0	0	0	0	0	0	0	0	0	0	1	1	0	na	110	66	1	180	70	167	25.1	2	1.01	95	94	1	0.67	2	2
IUP1093	1	0	60	2	1	1	1	0	0	1	1	0	0	0	0	0	0	1	1	1	1	151	86	12	140	61	162.2	23.2	2	1.02	97	95	1	12	2	2
IUP1094	1	0	60	2	1	1	1	0	0	1	1	1	1	0	0	0	0	1	1	0	na	131	78	10	130	65	162	24.8	1	0.9	95	105	0.9	10	2	3
IUP1095	1	0	70	2	0	1	1	0	0	1	1	0	1	0	0	0	0	2	0	0	na	180	101	12	140	75	186	21.7	2	1.12	110	98	1.1	12	1	2
IUP1096	1	0	60	2	1	1	1	0	0	1	1	0	1	0	0	0	0	1	1	0	na	161	74	5	126	60	164.5	22.2	2	1.17	98	84	1.2	5	2	2
IUP1097	1	0	70	1	1	1	1	0	0	1	1	0	0	0	0	0	0	2	1	1	2	130	70	2	150	50	137.4	26.5	2	1.03	106	103	1	2	2	3
IUP1098	1	1	50	1	1	1	3	0	0	1	1	0	1	0	0	0	0	2	1	1	10	146	68	15	200	55	143	26.9	2	0.91	145	160	0.9	14	2	3
IUP1099	1	0	78	1	0	1	1	0	0	1	1	0	0	0	0	0	0	2	1	1	2	137	91	2	120	54	152	23.4	2	0.94	94	100	0.9	2	2	3
IUP1100	1	0	45	1	1	1	3	0	0	1	1	0	1	0	0	0	0	2	1	1	2	108	63	3	155	60	147.2	27.7	2	1.01	90	89	1	3	2	2
IUP1101	1	0	47	1	1	1	3	0	0	1	1	0	1	0	0	0	0	2	1	1	3	135	69	3	140	75	151.4	32.7	2	1.01	101	100	1	3	2	3
IUP1102	1	0	58	1	1	1	1	0	0	1	1	0	0	0	0	0	0	1	.	0	na	131	79	2	145	51	147	23.6	1	0.78	83	106	0.8	2	2	2
IUP1103	1	0	65	2	0	1	1	0	0	1	1	0	0	0	0	0	0	1	1	0	na	151	66	3	127	70	169	24.5	2	1.1	101	92	1.1	3	2	3
IUP1104	1	0	60	1	0	1	3	0	0	1	1	0	1	0	0	0	0	2	1	1	10	109	61	12	131	55	137.5	29.1	2	0.86	99	115	0.9	12	2	3
IUP1105	1	0	62	1	1	1	1	0	0	1	1	0	0	1	0	0	0	2	1	0	na	124	70	8	138	50	149.5	22.4	2	0.86	90	105	0.9	8	2	3
IUP1106	1	0	55	1	1	1	3	0	0	1	1	0	1	0	0	0	0	1	1	1	1	144	86	2	110	75	159	29.7	1	0.41	42	103	0.4	2	2	3
IUP1107	1	0	53	1	0	1	3	0	0	1	1	0	1	0	0	0	0	2	1	1	3	176	89	3	190	59	151.5	25.7	2	0.96	97	101	1	3	2	3
IUP1108	1	0	65	2	0	1	0	1	0	1	1	0	1	1	1	0	0	1	1	1	15	126	62	10	105	68	160.5	26.4	2	1.03	95	92	1	10	2	3
IUP1109	1	0	62	2	1	1	1	1	0	1	1	0	0	0	0	0	0	2	1	1	10	148	71	10	68	80	176	25.8	1	0.94	106	113	0.9	10	2	3
IUP1110	1	0	75	1	0	1	1	0	0	0	0	1	0	0	0	0	0	2	1	0	na	127	70	1	140	55	150.5	24.3	2	0.96	95	99	1	1	2	3
IUP1111	1	0	67	2	1	1	0	0	0	1	1	0	1	0	0	0	0	1	1	0	na	135	75	10	157	54	152.5	23.2	2	1.08	92	85	1.1	10	2	3
IUP1112	1	0	60	1	1	1	3	1	0	1	1	0	0	0	0	0	0	2	1	1	6	140	90	8	147.7	45	145	21.4	2	0.99	90	91	1	2	2	1
IUP1113	1	0	64	2	1	1	1	0	0	1	1	1	0	1	0	0	0	1	1	0	na	168	89	6	115	70	164	26	2	1.02	95	93	1	6	2	3
IUP1114	1	0	50	1	0	1	2	0	0	1	1	0	0	0	0	0	0	1	1	1	2	99	57	5	300	53	158	21.2	2	0.9	87	97	0.9	5	1	3
IUP1115	1	1	60	1	0	1	3	0	0	1	1	1	1	1	1	0	0	1	1	1	25	121	77	25	185	47	151	20.6	1	0.85	83	98	0.8	25	2	3
IUP1116	1	0	56	1	1	1	3	0	0	1	1	0	1	0	0	0	0	2	1	1	12	127	70	10	250	80	148.4	36.3	2	0.88	107	121	0.9	10	1	3
IUP1117	1	0	54	1	1	1	3	0	0	1	1	0	0	0	0	0	0	2	1	1	15	127	77	3	156	83	157.5	33.5	2	1.1	111	101	1.1	3	2	3
IUP1118	1	0	50	2	1	1	1	0	.	1	1	0	0	0	0	0	0	1	1	1	2	130	71	5	142	70	147	32.4	.	.	102	.	.	5	.	.
IUP1119	1	0	50	1	1	1	3	0	0	1	1	0	0	0	0	0	0	2	1	1	4	125	85	4	172	51	145	24.3	2	1.01	94	93	1	4	2	1
IUP1120	1	0	40	1	1	1	1	0	0	1	1	1	1	0	0	0	0	2	0	0	na	119	60	2	145	64	154	27	2	0.95	92	97	0.9	.	2	3
IUP1121	1	0	63	1	1	1	3	0	0	1	1	1	1	0	0	0	0	2	1	1	8	120	88	8	209	63	148	28.8	2	0.92	91	99	0.9	8	2	2
IUP1122	1	1	45	2	0	1	1	0	0	1	1	0	1	0	0	0	0	1	1	0	na	138	75	6	180	70	158.5	27.9	1	0.86	83	96	0.9	6	2	3
IUP1123	1	0	70	1	1	1	3	0	0	1	1	0	0	0	0	0	0	1	1	1	2	164	83	2	122	42	152.5	18.1	1	0.81	69	85	0.8	2	2	3
IUP1124	1	1	62	2	1	1	1	1	1	0	0	0	1	0	0	0	0	1	0	1	2	153	73	10	160	54	160	21.1	2	1.07	89	83	1.1	10	1	3
IUP1125	1	0	62	2	1	1	1	0	0	1	0	0	0	0	0	0	0	1	0	1	25	128	80	0	110	57	160	22.3	2	1.07	91	85	1.1	.	2	3
IUP1126	1	0	42	2	1	1	1	0	0	1	1	0	0	0	0	0	0	1	1	0	na	117	75	2.5	107	68	169	23.8	2	0.95	95	100	1	2.5	2	3
IUP1127	1	0	57	1	0	1	3	0	0	1	0	0	0	0	0	0	0	2	0	1	5	187	97	5	140	64	152	27.7	2	1.01	98	97	1	5	1	3
IUP1128	1	1	61	1	1	1	3	0	0	1	1	0	0	0	0	0	0	2	.	1	10	162	62	10	.	55	146.4	25.7	2	0.87	91	105	0.9	10	1	3
IUP1129	1	0	75	1	0	1	3	0	0	1	1	0	0	1	0	0	0	1	1	1	5	176	77	5	97	.	146	.	2	0.97	86	89	1	5	2	3
IUP1130	1	0	65	2	1	1	0	0	0	1	1	0	0	0	0	0	0	1	1	0	na	127	77	10	130	40	153.5	17	2	1.41	96	68	1.4	0.33	2	3
IUP1131	1	0	53	2	1	1	1	0	0	0	0	0	1	0	0	0	0	1	0	1	2	162	102	4	180	71	170	24.6	2	0.99	96	97	1	2	1	3
IUP1132	1	0	50	1	1	1	3	0	0	0	0	0	0	0	0	0	0	2	.	0	na	192	108	2	104	.	144	.	2	1.04	106.7	103	1	2	1	3
IUP1133	1	0	78	2	1	1	2	1	.	1	1	0	0	0	0	0	0	1	.	0	na	177	93	1	.	42	158	16.8	.	.	76	.	.	1	.	.
IUP1134	1	0	68	1	0	1	3	0	.	1	1	0	0	1	1	1	1	2	.	1	1	162	75	4	195	54	147	25	.	.	91	.	.	4	.	.
IUP1135	1	1	80	1	0	1	3	0	.	1	1	1	1	0	0	0	0	1	1	1	3	110	80	6	.	63	136	34.1	.	.	86	.	.	6	.	.
IUP1136	1	0	55	1	0	1	3	0	0	1	1	0	0	0	0	0	0	2	1	0	na	150	79	1	132	68	151	29.8	2	0.91	92	101	0.9	1	2	2
IUP1137	1	1	50	1	0	1	3	0	0	1	1	0	0	0	0	0	0	1	0	0	na	175	107	5	200	44	156	18.1	1	0.78	73	93	0.8	5	1	3
IUP1138	1	0	62	2	1	1	2	0	0	1	1	0	1	0	0	0	0	1	1	1	8	175	105	8	123	66	168.8	23.2	2	1.04	93	89	1	5	2	.
IUP1139	1	0	60	1	0	1	3	0	0	1	1	1	0	0	0	0	0	2	0	0	na	136	87	0	.	42	134.3	23.3	2	1.02	91	89	1	.	2	3
IUP1140	1	0	55	2	1	1	1	0	.	1	1	1	1	0	0	0	0	1	1	1	6	150	90	18	339	55	160	21.5	.	.	97	.	.	18	2	2
IUP1141	1	0	50	1	1	1	3	0	0	1	1	0	0	0	0	0	0	2	1	1	1	160	79	2	110	58	158	23.2	2	0.94	90	96	0.9	2	2	2
IUP1142	1	1	58	1	1	1	3	0	0	1	1	0	1	0	0	0	0	2	0	0	na	115	66	5	160	67	141.9	33.3	2	1.01	102	101	1	5	2	.
IUP1143	1	0	63	2	1	1	1	0	.	1	1	0	0	0	0	0	0	1	1	0	na	133	91	6	160	57	168.4	20.1	.	.	89	.	.	6	2	3
IUP1144	1	0	42	1	1	1	3	0	0	1	1	0	1	0	0	0	0	2	1	0	na	131	74	10	140	68	143	33.3	2	1.05	109	104	1	5	2	3
IUP1145	1	1	45	1	1	1	1	0	0	1	1	0	1	1	1	1	1	2	1	0	na	149	93	8	130	81	144.5	38.8	2	0.98	114	116	1	8	2	2
IUP1146	1	0	66	1	1	1	3	0	0	1	1	0	0	0	0	0	0	2	1	1	7	129	87	5	149	65	153	27.8	2	1.03	103	100	1	2	1	2
IUP1147	1	0	40	1	1	1	1	0	0	1	1	0	1	0	0	0	0	1	0	0	na	132	78	0.17	110	53	153	22.6	2	0.97	87	90	1	0.17	2	2
IUP1148	1	0	48	1	1	1	3	0	0	0	1	0	1	0	0	0	0	2	0	1	4	143	88	1	120	76	149	34.2	2	0.95	106	111	1	1	2	3
IUP1149	1	0	51	1	1	1	3	0	0	1	1	0	0	0	0	0	1	2	1	0	na	106	64	2.5	157	50	159.9	19.6	2	1.1	92	84	1.1	2.5	2	3
IUP1150	1	0	50	1	0	1	3	0	0	1	1	0	1	0	0	0	0	1	1	0	na	143	85	0.58	150	42	150.1	18.6	2	0.97	88	91	1	0.58	2	3
IUP1151	1	0	60	2	0	1	1	0	0	1	1	0	1	1	0	0	0	2	1	1	6	110	70	10	180	75	156	30.8	2	1.02	104	102	1	10	2	3
IUP1152	1	0	60	2	1	1	0	1	0	1	1	0	0	0	0	0	0	2	0	1	2	143	93	0	388	70	152	30.3	2	1.08	110	102	1.1	.	2	3
IUP1153	1	0	55	1	0	1	3	0	.	1	1	1	0	0	0	0	0	1	0	0	na	127	75	0	.	60	156	24.7	.	.	88	.	.	.	2	3
IUP1154	1	1	62	2	1	1	1	0	.	1	1	0	1	0	0	0	0	1	1	0	na	126	77	14	157	67	184	19.8	.	.	99	.	.	14	.	.
IUP1155	1	0	52	2	1	1	1	0	.	1	1	0	1	0	0	0	0	1	1	1	.	138	80	2	.	64	168	22.7	.	.	94	.	.	2	.	.
IUP1156	1	0	50	1	0	1	3	0	.	1	1	0	1	0	0	0	0	2	1	1	2	133	80	2	220	59	148	26.9	.	.	95	.	.	2	.	.
IUP1157	1	0	58	2	1	1	1	0	.	1	1	1	0	0	0	0	0	1	0	0	na	118	74	0.17	173	82	173	27.4	.	.	100	.	.	0.17	.	.
IUP1158	1	0	50	1	0	1	3	0	0	1	1	0	0	0	0	0	0	2	1	0	na	134	87	1	368	61	157.1	24.7	2	1.07	104	97	1.1	1	2	3
IUP1159	1	0	75	1	0	1	3	0	.	1	1	0	0	0	0	0	0	2	0	0	na	178	89	0	175	61	137.2	32.4	.	.	102	.	.	.	.	.
IUP1160	1	1	65	2	1	1	1	1	.	1	1	1	0	0	0	0	0	1	0	1	2	144	80	10	146	53	.	.	.	.	84	.	.	10	.	.
IUP1161	1	0	50	1	0	1	3	0	.	1	1	0	0	0	0	0	0	2	0	1	2	171	91	2	.	64	104.14	59	.	.	150.3	.	.	2	.	.
IUP1162	1	0	67	2	1	1	1	1	0	1	1	0	1	0	0	0	0	1	1	1	15	122	71	15	292	90	170.5	31	1	0.95	93	98	0.9	15	1	2
IUP1163	1	0	60	2	1	1	1	0	.	1	1	0	0	1	1	1	1	2	1	1	15	152	80	2	143	76	158.1	30.4	.	.	108	.	.	1.3	.	.
IUP1164	1	0	65	2	1	1	1	1	0	1	1	0	0	0	0	0	0	1	1	0	na	175	111	2	120	62	165	22.8	2	1.05	97	92	1.1	2	2	1
IUP1165	1	0	48	1	1	1	3	0	.	1	1	0	0	0	0	0	0	2	1	1	2	138	84	2	179	71	154	29.9	.	.	106	.	.	2	.	.
IUP1166	1	1	46	1	1	1	1	0	.	1	1	0	0	0	0	0	0	1	0	1	10	156	96	10	170	63	149.1	28.3	.	.	87	.	.	2	.	.
IUP1167	1	0	47	1	1	1	3	0	0	1	1	0	.	0	0	0	0	2	0	1	10	106	68	15	255	80	158.2	32	2	0.98	104	106	1	15	2	3
IUP1168	1	0	50	1	1	1	3	0	0	1	1	0	1	0	0	0	0	2	0	1	.	138	76	5	130	70	153.2	29.8	2	1.05	106.68	102	1	5	1	3
IUP1169	1	0	48	1	1	1	3	0	0	1	1	0	1	0	0	0	0	2	0	0	na	167	118	1.5	175	71	149.5	31.8	2	1.5	141	94	1.5	1.5	1	3
IUP1170	1	0	49	2	1	1	1	0	0	0	0	0	.	0	0	0	0	1	0	0	na	120	72	8	181	71	172	24	2	1.11	102	92	1.1	6	1	2
IUP1171	1	1	54	1	0	1	3	0	.	1	1	0	1	0	0	0	0	1	1	1	12	142	69	12	.	77	165.5	28.1	.	.	40	.	.	12	.	.
IUP1172	1	0	60	1	0	1	3	0	0	0	0	0	.	0	0	0	0	2	0	1	2	180	95	2	276	54	142.2	26.7	1	0.79	89	112	0.8	2	1	3
IUP1173	1	0	55	1	1	1	3	0	0	0	0	0	1	0	0	0	0	2	0	0	na	137	77	1	96	50	153.5	21.2	2	1.17	102	87	1.2	1	2	3
IUP1174	1	0	58	2	1	1	1	0	.	0	0	0	.	0	0	0	0	2	1	1	4	114	77	5	120	55	150.5	24.3	.	.	130	.	.	5	.	.
IUP1175	1	0	48	1	1	1	3	0	0	0	0	0	0	0	0	0	0	2	0	0	na	164	86	0.5	75	61	144	29.4	2	1.05	101	96	1.1	0.5	2	3
IUP1176	1	0	52	1	0	1	3	0	0	1	1	0	0	0	0	0	0	2	1	0	na	139	87	4	480	55	152	23.8	2	0.96	93.98	98	1	4	1	2
IUP1177	1	0	45	1	1	1	3	0	0	0	0	0	0	0	0	0	0	1	1	1	3	144	86	0	.	66	148	30.1	1	0.81	82	101	0.8	.	1	2
IUP1178	1	0	42	1	1	1	3	0	0	0	1	0	1	0	0	0	0	2	1	0	na	117	68	0	.	46	148.8	20.8	2	0.94	93	99	0.9	.	2	3
IUP1179	1	1	55	2	1	1	1	1	.	0	0	0	0	0	0	0	0	1	1	0	na	147	75	15	.	58	165	21.3	.	.	88	.	.	15	.	.
IUP1180	1	0	65	1	1	1	3	0	0	1	1	0	1	0	0	0	0	2	0	0	na	180	101	2	170	75	157.4	30.3	1	0.73	116	160	0.7	2	1	2
IUP1181	1	1	54	1	0	1	3	0	0	1	1	0	.	0	0	0	0	2	1	1	5	125	66	5	291	61	150.5	26.9	2	1.03	96.5	94	1	5	1	2
IUP1182	1	0	58	1	1	1	3	0	0	0	0	0	1	0	0	0	0	2	1	1	5	136	88	5	76	70	149.5	31.3	2	0.91	103	113	0.9	5	2	3
IUP1183	1	0	51	2	1	1	1	0	0	1	1	0	0	0	0	0	0	1	1	0	na	178	99	2.5	230	70	161.2	26.9	2	1.02	98	96	1	2.5	2	3
IUP1184	1	0	50	1	0	1	3	0	.	1	1	0	0	0	0	0	0	2	1	0	na	100	62	5	220	60	148.3	27.3	.	.	108	.	.	5	.	.
IUP1185	1	0	49	2	1	1	1	0	0	1	1	1	0	0	0	0	0	1	0	1	10	178	93	5	125	59	166	21.4	2	1.02	92	90	1	5	2	3
IUP1186	1	0	65	2	1	1	1	0	.	1	1	0	0	0	0	0	0	2	0	0	na	194	97	2	160	97	176.2	31.2	.	.	117	.	.	2	.	.
IUP1187	1	1	60	1	1	1	3	0	.	1	1	0	0	0	0	0	0	2	0	1	12	138	85	12	290	81	151.5	35.3	.	.	114.3	.	.	12	.	.
IUP1188	1	0	65	1	1	1	3	0	0	1	1	0	0	0	0	0	0	2	1	0	na	177	107	3	125	61	152	26.4	2	1.11	100	90	1.1	3	2	3
IUP1189	1	0	46	1	1	1	3	0	0	1	1	0	1	0	0	0	0	2	1	1	1	165	85	1	130	90	156.3	36.8	2	1.06	125	118	1.1	1	2	2
IUP1190	1	1	60	1	0	1	3	0	0	1	1	0	0	0	0	0	0	2	0	1	1	137	60	9	149	.	145.2	.	2	1.01	101	100	1	9	2	3
IUP1191	1	0	60	1	0	1	3	0	0	1	1	0	0	0	0	0	0	2	1	0	na	150	79	10	203	35	140.9	17.6	2	1.69	132	78	1.7	10	2	3
IUP1192	1	0	63	2	0	1	1	1	0	1	1	0	0	0	0	0	0	1	1	0	na	184	85	0.5	175	55	153.2	23.4	2	1.08	92	85	1.1	0.5	2	3
IUP1193	1	0	65	2	1	1	1	0	0	0	1	0	0	0	0	0	0	1	1	0	na	128	76	5	210	65	163	24.5	2	1.04	95	91	1	5	1	3
IUP1194	1	0	50	1	1	1	3	0	0	1	1	0	0	0	0	0	0	2	0	1	1	135	75	0.17	151	64	156	26.3	2	0.94	96	102	0.9	0.17	2	3
IUP1195	1	1	60	1	0	1	3	0	0	1	1	0	1	0	0	0	0	2	0	1	6	181	92	0.25	180	50	149.5	22.4	2	0.97	91	94	1	0.25	1	3
IUP1196	1	0	65	2	1	1	2	0	0	1	1	0	.	0	0	0	0	1	1	0	na	148	85	6	130	62	152	26.8	2	1.08	99	92	1.1	6	2	3
IUP1197	1	0	58	1	0	1	3	0	0	0	0	0	0	0	0	0	0	2	.	0	na	115	79	3	210	52	143	25.4	2	1.04	98	94	1	3	2	3
IUP1198	1	1	52	2	1	1	1	1	.	1	1	0	0	0	0	0	0	1	0	0	na	133	61	4	275	64	185	18.7	.	.	90	.	.	4	.	.
IUP1199	1	0	56	1	1	1	3	0	0	1	1	0	0	0	0	0	0	2	1	1	10	103	96	0	.	60	151	26.3	2	0.97	96	99	1	.	1	3
IUP1200	1	0	55	2	0	1	1	1	0	1	1	0	0	0	0	0	0	1	0	0	na	170	100	5	300	73	156	30	2	1.01	99	98	1	5	2	.
IUP1201	1	0	40	2	1	1	1	0	0	1	1	0	0	0	0	0	0	2	0	0	na	142	86	4	411	75	159	29.7	2	1.02	105	103	1	4	2	3
IUP1202	1	0	60	1	0	1	3	0	0	0	1	0	0	0	0	0	0	2	0	0	na	160	100	1	150	50	147	23.1	2	0.99	95	96	1	1	2	3
IUP1203	1	0	60	2	1	1	1	1	.	0	1	0	0	.	.	.	.	1	1	1	.	119	82	3	310	54	.	.	.	.	88	.	.	3	.	.
IUP1204	1	0	43	2	1	1	1	1	0	0	1	0	0	0	0	0	0	1	.	0	na	126	86	4	142	62	187	17.7	2	0.97	87	90	1	4	2	3
IUP1205	1	0	50	2	1	1	2	0	0	0	0	0	0	0	0	0	0	1	1	0	na	126	74	0.25	146	60	165.5	21.9	2	1.02	92	90	1	0.25	2	2
IUP1206	1	1	58	2	1	1	1	0	0	0	0	0	0	0	0	0	0	2	1	1	5	119	76	12	200	84	163	31.6	2	1.04	107	103	1	12	2	3
IUP1207	1	0	50	1	1	1	3	0	0	0	1	0	1	0	0	0	0	2	1	1	2	156	71	0.08	126	90	154	37.9	2	0.86	108	126	0.9	0.08	.	.
IUP1208	1	1	65	2	1	1	1	0	.	1	1	0	0	0	0	0	0	1	1	1	15	153	94	15	325	44	155	18.3	.	.	79	.	.	0.17	.	.
IUP1209	1	0	50	1	0	1	3	0	0	0	0	1	0	0	0	0	0	2	1	1	1	141	90	8	308	59	155	24.6	2	0.99	97	98	1	8	2	3
IUP1210	1	0	45	1	0	1	3	0	.	0	0	0	1	0	0	0	0	2	0	0	na	124	77	1	200	89	152	38.5	.	.	110	.	.	1	.	.
IUP1211	1	0	45	1	1	1	3	0	.	1	1	1	1	0	0	0	0	1	1	0	na	142	58	0.5	315	44	140	22.4	.	.	85	.	.	0.5	.	.
IUP1212	1	0	60	1	1	1	3	0	0	1	1	0	0	0	0	0	0	2	1	1	1	168	91	5	320	79	141	39.7	2	0.94	109	116	0.9	5	1	3
IUP1213	1	1	64	2	1	1	2	0	0	0	0	0	0	0	0	0	0	1	1	1	10	189	81	19	233	67	167	24	2	1.02	94	92	1	19	2	2
IUP1214	1	1	62	2	1	1	2	0	0	0	1	0	0	0	0	0	0	1	1	0	na	140	76	16	93	65	164	24.2	2	0.96	95	99	1	16	2	2
IUP1215	1	0	50	1	1	1	3	0	0	0	0	0	1	0	0	0	0	1	1	1	3	149	81	12	143	48	145	22.8	2	0.92	87	95	0.9	12	2	3
IUP1216	1	0	53	1	0	1	3	0	0	1	1	0	0	0	0	0	0	2	1	1	7	145	80	7	97	72	154	30.4	2	1.01	102	101	1	2	2	3
IUP1217	1	1	48	2	1	1	1	0	0	0	0	0	0	0	0	0	0	2	1	1	3	170	86	7	177	65	148	29.7	2	1.02	104	102	1	2	2	3
IUP1218	1	0	63	2	1	1	1	0	0	1	1	1	0	0	0	0	0	1	1	0	na	111	66	0	147	60	166	21.8	2	1	94	94	1	.	2	3
IUP1219	1	0	58	1	1	1	3	0	.	1	1	1	1	0	0	0	0	2	1	1	8	120	64	8	210	57	149	25.7	.	.	97	.	.	8	.	.
