# Supplementary material for: Patterns of risk for diabetic retinopathy in the Mumbai slums: The Aditya Jyot Diabetic Retinopathy in Urban Mumbai Slums Study (AJ-DRUMSS) Report 3
Source: PLOS Glob Public Health. 2023 Apr 12;3(4):e0000351. doi: 10.1371/journal.pgph.0000351 (PMC10096465; doi:10.1371/journal.pgph.0000351)
Supplement: S4 Table — (XLSX) [file pgph.0000351.s004.xlsx]

## Sheet: S4 Table
Supplemental Table 2. Correlation matrix
		Sex	StatusHTN	Smoking	ELC	Polyuria	Polydypsia	Weightloss	IHD	Stroke	Neuropathy	Nephropathy	FHDM	EatVeg	COScore	Abdcircode	Literacy	RiceWheatEaters	TypeDMControl	Religion	Language	ObesityClass	aoc	Income	Alcohol	Occupation	ModeDMRx	Therapy	ComboGenerics	Age	BPSystolic	BPDiastolic	DurDM	DurHTN	DurDMCode	FPGValue	DurRx	Weight	Height	BMI	WHRCO	Abdcircum	Hipcircum	AHRatioBase
Sex		1	-0.05232	0.38375	0.06996	-0.06542	-0.07181	0.01925	-0.03704	-0.00623	0.02631	-0.02201	0.00223	0.0678	-0.10571	-0.4992	0.37158	-0.00086	-0.06124	-0.03564	-0.03651	-0.14064	-0.13105	0.07078	-0.1402	-0.80269	-0.00054	-0.04956	-0.05021	0.01438	0.04979	0.05727	0.10595	-0.01	0.10471	0.01312	0.05562	0.26725	0.59086	-0.13167	0.24247	0.08149	-0.17325	0.24193
			0.0749	<.0001	0.0231	0.0257	0.0143	0.5119	0.2071	0.832	0.3703	0.4537	0.9399	0.026	0.0006	<.0001	<.0001	0.9776	0.0422	0.2246	0.2627	<.0001	<.0001	0.0159	0.0455	<.0001	0.9856	0.1002	0.0959	0.6243	0.0898	0.051	0.0003	0.808	0.0003	0.6645	0.0704	<.0001	<.0001	<.0001	<.0001	0.0054	<.0001	<.0001
		1163	1160	1162	1054	1163	1163	1163	1162	1161	1162	1161	1146	1079	1061	1162	1162	1061	1101	1163	943	1148	1148	1161	204	1162	1101	1101	1101	1163	1162	1162	1163	593	1163	1095	1059	1156	1154	1148	1061	1162	1061	1061
StatusHTN	Correlation	-0.05232	1	0.04717	0.14374	0.0577	0.037	-0.00368	0.21018	0.13057	0.07459	0.04888	-0.00653	-0.03461	-0.00874	0.04686	-0.02812	0.03376	-0.15948	-0.05856	0.0758	0.11	0.10128	-0.05686	0.10244	0.05024	-0.13247	-0.14379	-0.13483	0.19197	0.10816	0.03066	0.11247	.	0.10359	-0.0957	0.05441	0.05951	-0.06578	0.09654	-0.00463	0.04871	0.06314	-0.00775
	P value	0.0749		0.1085	<.0001	0.0495	0.208	0.9005	<.0001	<.0001	0.0111	0.0964	0.8255	0.2562	0.7763	0.1108	0.3388	0.2721	<.0001	0.0462	0.0201	0.0002	0.0006	0.0531	0.1448	0.0873	<.0001	<.0001	<.0001	<.0001	0.0002	0.2969	0.0001	.	0.0004	0.0015	0.077	0.0434	0.0256	0.0011	0.8804	0.0974	0.0398	0.8011
	Number	1160	1160	1159	1052	1160	1160	1160	1159	1158	1159	1158	1143	1078	1060	1159	1159	1060	1099	1160	940	1145	1145	1158	204	1159	1099	1099	1099	1160	1159	1159	1160	593	1160	1094	1057	1153	1151	1145	1060	1159	1060	1060
Smoking		0.38375	0.04717	1	0.05149	-0.02618	-0.03433	0.04037	0.05043	0.02919	0.05505	0.00524	-0.04395	0.04476	-0.08077	-0.14098	0.08512	-0.01447	-0.03312	-0.00941	-0.07096	-0.05704	-0.05508	0.00353	-0.04845	-0.32106	-0.02277	-0.05031	-0.04639	0.0559	0.05959	0.04989	0.05487	-0.04721	0.06151	0.05655	0.04571	0.10885	0.23202	-0.05204	0.10064	0.04905	-0.03292	0.09527
		<.0001	0.1085		0.0948	0.3725	0.2423	0.169	0.0859	0.3205	0.0608	0.8585	0.1372	0.1417	0.0085	<.0001	0.0037	0.6378	0.2724	0.7488	0.0294	0.0534	0.0622	0.9044	0.4914	<.0001	0.4506	0.0954	0.1241	0.0568	0.0423	0.0893	0.0615	0.251	0.036	0.0614	0.1371	0.0002	<.0001	0.0781	0.001	0.0948	0.284	0.0019
		1162	1159	1162	1054	1162	1162	1162	1161	1160	1161	1160	1145	1079	1061	1161	1161	1061	1100	1162	942	1147	1147	1160	204	1161	1100	1100	1100	1162	1161	1161	1162	593	1162	1095	1059	1155	1153	1147	1061	1161	1061	1061
ELC		0.06996	0.14374	0.05149	1	0.06791	0.03477	0.04729	0.12162	0.02531	0.08078	0.00601	-0.07586	-0.03445	0.03119	-0.09187	-0.00449	-0.01269	-0.02088	-0.03066	0.01976	-0.06349	-0.03445	-0.01896	-0.08638	-0.0703	-0.00235	-0.00367	0.01629	0.23844	0.04481	-0.07812	0.17652	0.08547	0.18068	-0.03683	0.15729	-0.02531	0.0371	-0.05391	-0.0325	-0.03622	-0.01788	-0.03184
		0.0231	<.0001	0.0948		0.0275	0.2594	0.1249	<.0001	0.412	0.0087	0.8455	0.0145	0.2647	0.3131	0.0028	0.8843	0.6839	0.5082	0.32	0.5632	0.0406	0.2668	0.5387	0.2372	0.0225	0.9408	0.9075	0.6059	<.0001	0.146	0.0112	<.0001	0.0473	<.0001	0.2408	<.0001	0.4134	0.2304	0.0821	0.2932	0.2402	0.5632	0.3032
		1054	1052	1054	1054	1054	1054	1054	1054	1053	1054	1053	1039	1050	1048	1053	1054	1032	1006	1054	858	1041	1041	1054	189	1054	1006	1006	1006	1054	1054	1054	1054	539	1054	1016	965	1047	1047	1041	1048	1053	1048	1048
Polyuria		-0.06542	0.0577	-0.02618	0.06791	1	0.71757	0.07325	0.06281	0.03478	0.04382	-0.01113	0.01342	-0.02243	-0.01139	-0.01193	0.01255	-0.01605	-0.16851	0.00576	-0.02838	-0.01475	-0.01783	-0.0326	-0.09411	0.01987	-0.1421	-0.0638	-0.02237	0.05684	0.04732	-0.02783	0.1578	0.10521	0.10657	0.09007	0.07251	-0.04437	-0.05346	0.00316	-0.06405	-0.05922	0.01046	-0.05876
		0.0257	0.0495	0.3725	0.0275		<.0001	0.0125	0.0323	0.2364	0.1354	0.7047	0.6499	0.4617	0.7109	0.6844	0.6691	0.6014	<.0001	0.8446	0.3841	0.6176	0.5461	0.2671	0.1806	0.4985	<.0001	0.0343	0.4583	0.0527	0.1069	0.3432	<.0001	0.0104	0.0003	0.0029	0.0183	0.1317	0.0695	0.9149	0.037	0.0435	0.7336	0.0557
		1163	1160	1162	1054	1163	1163	1163	1162	1161	1162	1161	1146	1079	1061	1162	1162	1061	1101	1163	943	1148	1148	1161	204	1162	1101	1101	1101	1163	1162	1162	1163	593	1163	1095	1059	1156	1154	1148	1061	1162	1061	1061
Polydypsia		-0.07181	0.037	-0.03433	0.03477	0.71757	1	0.1026	0.04927	0.05062	0.04749	-0.00773	0.01902	-0.0222	-0.00428	0.01347	0.0209	-0.05149	-0.16184	0.01357	-0.0872	0.01087	0.00424	0.04001	-0.04827	0.04842	-0.15198	-0.10973	-0.07788	0.03617	0.02967	-0.02014	0.13253	0.07706	0.08392	0.07725	0.06696	-0.02083	-0.0455	0.02115	-0.04492	-0.03736	0.01322	-0.04669
		0.0143	0.208	0.2423	0.2594	<.0001		0.0005	0.0932	0.0847	0.1057	0.7924	0.52	0.4663	0.8893	0.6464	0.4767	0.0937	<.0001	0.6438	0.0074	0.7131	0.8858	0.1731	0.493	0.099	<.0001	0.0003	0.0097	0.2178	0.3123	0.4928	<.0001	0.0607	0.0042	0.0105	0.0293	0.4793	0.1224	0.474	0.1436	0.2032	0.6672	0.1285
		1163	1160	1162	1054	1163	1163	1163	1162	1161	1162	1161	1146	1079	1061	1162	1162	1061	1101	1163	943	1148	1148	1161	204	1162	1101	1101	1101	1163	1162	1162	1163	593	1163	1095	1059	1156	1154	1148	1061	1162	1061	1061
Weightloss		0.01925	-0.00368	0.04037	0.04729	0.07325	0.1026	1	0.03545	0.0007	0.02061	0.02357	0.04413	0.05911	-0.01743	-0.07129	0.07176	-0.06566	-0.05931	0.06987	-0.07935	-0.14393	-0.13069	0.03845	-0.06636	-0.00836	-0.05689	-0.0562	-0.03791	-0.04425	0.03851	0.01867	0.06977	0.08652	0.0681	0.14516	0.04624	-0.12472	0.00972	-0.1238	-0.02757	-0.06597	-0.04406	-0.02978
		0.5119	0.9005	0.169	0.1249	0.0125	0.0005		0.2273	0.9809	0.4828	0.4224	0.1354	0.0522	0.5706	0.0151	0.0144	0.0325	0.0491	0.0172	0.0148	<.0001	<.0001	0.1904	0.3456	0.776	0.0592	0.0623	0.2088	0.1315	0.1896	0.525	0.0173	0.0352	0.0202	<.0001	0.1327	<.0001	0.7414	<.0001	0.3696	0.0245	0.1515	0.3324
		1163	1160	1162	1054	1163	1163	1163	1162	1161	1162	1161	1146	1079	1061	1162	1162	1061	1101	1163	943	1148	1148	1161	204	1162	1101	1101	1101	1163	1162	1162	1163	593	1163	1095	1059	1156	1154	1148	1061	1162	1061	1061
IHD		-0.03704	0.21018	0.05043	0.12162	0.06281	0.04927	0.03545	1	0.37498	0.16509	0.12758	-0.00941	0.03388	-0.0161	0.0009	-0.0224	0.01451	-0.07358	-0.01108	0.03453	0.01034	-0.0077	0.00216	0.06977	0.04195	-0.06859	-0.06879	-0.06036	0.12425	0.03656	0.00537	0.1172	0.14272	0.10157	-0.03447	0.07841	0.00088	-0.00793	-0.0036	-0.04503	-0.03363	-0.00189	-0.05692
		0.2071	<.0001	0.0859	<.0001	0.0323	0.0932	0.2273		<.0001	<.0001	<.0001	0.7504	0.2662	0.6003	0.9756	0.4457	0.6368	0.0147	0.706	0.2898	0.7264	0.7944	0.9415	0.3226	0.1532	0.0229	0.0225	0.0453	<.0001	0.2132	0.855	<.0001	0.0005	0.0005	0.2546	0.0107	0.9761	0.7878	0.9029	0.1427	0.2522	0.9509	0.0638
		1162	1159	1161	1054	1162	1162	1162	1162	1161	1162	1161	1145	1079	1061	1161	1161	1061	1100	1162	942	1148	1148	1160	203	1161	1100	1100	1100	1162	1161	1161	1162	593	1162	1094	1058	1155	1154	1148	1061	1161	1061	1061
Stroke		-0.00623	0.13057	0.02919	0.02531	0.03478	0.05062	0.0007	0.37498	1	0.12807	0.13566	0.02921	0.05141	-0.02385	-0.00801	-0.01661	0.01715	-0.03365	-0.05967	0.04306	0.02674	0.00779	-0.02101	0.03641	-0.00297	-0.03967	-0.0538	-0.06327	0.06899	0.0419	-0.00018	0.08213	0.11463	0.06831	-0.00744	0.05075	-0.00065	-0.03043	0.00841	0.00822	-0.00929	-0.0185	-0.00523
		0.832	<.0001	0.3205	0.412	0.2364	0.0847	0.9809	<.0001		<.0001	<.0001	0.3236	0.0916	0.4378	0.7853	0.5719	0.577	0.265	0.0421	0.187	0.3657	0.7922	0.4748	0.6069	0.9196	0.1888	0.0746	0.036	0.0187	0.1538	0.9951	0.0051	0.0052	0.0199	0.8059	0.0992	0.9824	0.3019	0.776	0.7892	0.7521	0.5473	0.865
		1161	1158	1160	1053	1161	1161	1161	1161	1161	1161	1160	1144	1078	1060	1160	1160	1060	1099	1161	941	1147	1147	1159	202	1160	1099	1099	1099	1161	1160	1160	1161	592	1161	1093	1057	1154	1153	1147	1060	1160	1060	1060
Neuropathy		0.02631	0.07459	0.05505	0.08078	0.04382	0.04749	0.02061	0.16509	0.12807	1	0.11496	0.04082	0.04248	0.01928	0.03136	-0.01366	0.01906	0.00773	0.06921	-0.03235	0.00553	0.01789	0.01173	-0.04504	-0.01761	-0.00189	0.01473	0.01495	0.09001	0.04482	0.00987	0.04693	0.02934	0.05284	-0.03918	0.03143	0.00554	-0.01213	0.00583	-0.00464	-0.00889	-0.01113	0.00399
		0.3703	0.0111	0.0608	0.0087	0.1354	0.1057	0.4828	<.0001	<.0001		<.0001	0.1675	0.1632	0.5305	0.2857	0.6418	0.5351	0.7979	0.0183	0.3212	0.8516	0.5448	0.6898	0.5234	0.5488	0.9502	0.6255	0.6205	0.0021	0.1269	0.7369	0.1099	0.4757	0.0718	0.1953	0.3071	0.8508	0.6806	0.8436	0.8799	0.7622	0.7174	0.8967
		1162	1159	1161	1054	1162	1162	1162	1162	1161	1162	1161	1145	1079	1061	1161	1161	1061	1100	1162	942	1148	1148	1160	203	1161	1100	1100	1100	1162	1161	1161	1162	593	1162	1094	1058	1155	1154	1148	1061	1161	1061	1061
Nephropathy		-0.02201	0.04888	0.00524	0.00601	-0.01113	-0.00773	0.02357	0.12758	0.13566	0.11496	1	0.03873	-0.02003	-0.01796	0.06582	0.02574	0.01821	-0.0296	0.04103	-0.06186	0.08858	0.0623	-0.01866	0.10821	0.02301	-0.02428	0.02152	0.01885	-0.0656	-0.01324	-0.03595	0.03313	0.03437	0.02981	0.02934	0.02324	0.0642	-0.00426	0.06393	-0.01948	0.04277	0.0734	-0.02813
		0.4537	0.0964	0.8585	0.8455	0.7047	0.7924	0.4224	<.0001	<.0001	<.0001		0.1905	0.5112	0.5592	0.025	0.3811	0.5537	0.327	0.1624	0.0578	0.0027	0.0349	0.5256	0.1244	0.4337	0.4213	0.476	0.5326	0.0254	0.6523	0.2211	0.2594	0.4038	0.3102	0.3325	0.4505	0.0292	0.8852	0.0304	0.5263	0.1455	0.0168	0.3603
		1161	1158	1160	1053	1161	1161	1161	1161	1160	1161	1161	1144	1078	1060	1160	1160	1060	1099	1161	941	1147	1147	1159	203	1160	1099	1099	1099	1161	1160	1160	1161	592	1161	1093	1057	1154	1153	1147	1060	1160	1060	1060
FHDM		0.00223	-0.00653	-0.04395	-0.07586	0.01342	0.01902	0.04413	-0.00941	0.02921	0.04082	0.03873	1	0.02867	-0.03314	-0.00925	0.15974	0.04124	-0.05345	0.05178	0.03775	0.04695	0.0478	0.01048	0.05149	0.02337	-0.02738	-0.05922	-0.06549	-0.16947	-0.0277	-0.01989	0.06155	0.02262	0.04631	0.08079	0.04642	0.1148	0.08683	0.03745	-0.0593	0.0175	0.11042	-0.05482
		0.9399	0.8255	0.1372	0.0145	0.6499	0.52	0.1354	0.7504	0.3236	0.1675	0.1905		0.3501	0.2843	0.7545	<.0001	0.1826	0.0786	0.0797	0.2501	0.1145	0.1081	0.7233	0.469	0.4296	0.3679	0.0513	0.0311	<.0001	0.349	0.5014	0.0372	0.586	0.1171	0.008	0.1339	0.0001	0.0034	0.2082	0.0552	0.5542	0.0003	0.0764
		1146	1143	1145	1039	1146	1146	1146	1145	1144	1145	1144	1146	1064	1046	1145	1145	1046	1084	1146	930	1131	1131	1144	200	1145	1084	1084	1084	1146	1145	1145	1146	582	1146	1078	1044	1139	1137	1131	1046	1145	1046	1046
EatVeg		0.0678	-0.03461	0.04476	-0.03445	-0.02243	-0.0222	0.05911	0.03388	0.05141	0.04248	-0.02003	0.02867	1	-0.00755	0.01361	0.00808	-0.00214	0.04664	0.12679	0.2125	0.01188	-0.00464	-0.00859	0.2083	-0.0774	0.01048	0.01663	0.00034	0.03798	-0.06665	-0.04172	-0.04112	-0.03751	-0.01541	-0.09861	-0.03652	0.04662	0.06221	-0.02033	0.0284	0.06094	0.03784	0.03626
		0.026	0.2562	0.1417	0.2647	0.4617	0.4663	0.0522	0.2662	0.0916	0.1632	0.5112	0.3501		0.8062	0.6553	0.7911	0.9446	0.1351	<.0001	<.0001	0.6985	0.8797	0.778	0.0035	0.011	0.7371	0.5944	0.9912	0.2126	0.0286	0.1711	0.1771	0.3794	0.6131	0.0015	0.2517	0.1271	0.0417	0.5073	0.356	0.0455	0.2187	0.2387
		1079	1078	1079	1050	1079	1079	1079	1079	1078	1079	1078	1064	1079	1058	1078	1078	1061	1028	1079	873	1066	1066	1079	195	1078	1028	1028	1028	1079	1078	1078	1079	551	1079	1040	987	1072	1072	1066	1058	1078	1058	1058
COScore		-0.10571	-0.00874	-0.08077	0.03119	-0.01139	-0.00428	-0.01743	-0.0161	-0.02385	0.01928	-0.01796	-0.03314	-0.00755	1	0.27354	-0.04636	-0.04574	0.09405	0.05652	-0.08992	0.05426	0.10051	-0.07474	0.037	0.0806	0.06322	0.07742	0.08903	0.02455	-0.00857	0.03473	-0.04581	0.00128	-0.02446	-0.00245	-0.04361	0.03569	-0.04357	0.05524	0.48502	0.33228	-0.12158	0.54097
		0.0006	0.7763	0.0085	0.3131	0.7109	0.8893	0.5706	0.6003	0.4378	0.5305	0.5592	0.2843	0.8062		<.0001	0.1315	0.1402	0.0027	0.0657	0.0083	0.0791	0.0011	0.0149	0.6095	0.0087	0.0444	0.0138	0.0046	0.4243	0.7804	0.2586	0.1359	0.9762	0.426	0.9377	0.1747	0.247	0.1575	0.0739	<.0001	<.0001	<.0001	<.0001
		1061	1060	1061	1048	1061	1061	1061	1061	1060	1061	1060	1046	1058	1061	1061	1060	1041	1012	1061	862	1048	1048	1061	193	1060	1012	1012	1012	1061	1060	1060	1061	543	1061	1023	970	1054	1054	1048	1061	1061	1061	1061
Abdcircode		-0.4992	0.04686	-0.14098	-0.09187	-0.01193	0.01347	-0.07129	0.0009	-0.00801	0.03136	0.06582	-0.00925	0.01361	0.27354	1	-0.21089	0.00991	0.02825	0.09945	-0.08297	0.42537	0.41721	-0.05198	0.08925	0.43511	0.01161	0.00087	0.00103	-0.03812	-0.00847	0.0265	-0.10617	-0.02954	-0.10029	-0.02403	-0.09413	0.24099	-0.25918	0.39592	0.16939	0.5458	0.4921	0.1571
		<.0001	0.1108	<.0001	0.0028	0.6844	0.6464	0.0151	0.9756	0.7853	0.2857	0.025	0.7545	0.6553	<.0001		<.0001	0.7471	0.3493	0.0007	0.0108	<.0001	<.0001	0.0768	0.2043	<.0001	0.7004	0.9771	0.9729	0.1941	0.7731	0.3669	0.0003	0.4728	0.0006	0.4272	0.0022	<.0001	<.0001	<.0001	<.0001	<.0001	<.0001	<.0001
		1162	1159	1161	1053	1162	1162	1162	1161	1160	1161	1160	1145	1078	1061	1162	1161	1061	1100	1162	942	1147	1147	1160	204	1161	1100	1100	1100	1162	1161	1161	1162	593	1162	1094	1058	1155	1153	1147	1061	1162	1061	1061
Literacy		0.37158	-0.02812	0.08512	-0.00449	0.01255	0.0209	0.07176	-0.0224	-0.01661	-0.01366	0.02574	0.15974	0.00808	-0.04636	-0.21089	1	0.01765	-0.13087	0.04806	0.01452	-0.02043	-0.00127	0.05139	-0.11466	-0.26699	-0.04617	-0.01171	0.00849	-0.2403	-0.01416	0.03584	0.0544	0.08468	0.0458	0.03532	-0.00761	0.19176	0.29965	-0.03718	0.07109	0.03101	-0.03086	0.0645
		<.0001	0.3388	0.0037	0.8843	0.6691	0.4767	0.0144	0.4457	0.5719	0.6418	0.3811	<.0001	0.7911	0.1315	<.0001		0.566	<.0001	0.1016	0.6562	0.4895	0.9656	0.0802	0.1033	<.0001	0.1259	0.698	0.7784	<.0001	0.6299	0.2223	0.0638	0.0393	0.1187	0.2431	0.8048	<.0001	<.0001	0.2084	0.0206	0.2911	0.3154	0.0357
		1162	1159	1161	1054	1162	1162	1162	1161	1160	1161	1160	1145	1078	1060	1161	1162	1060	1100	1162	942	1147	1147	1160	203	1162	1100	1100	1100	1162	1161	1161	1162	593	1162	1094	1058	1155	1153	1147	1060	1161	1060	1060
RiceWheatEaters		-0.00086	0.03376	-0.01447	-0.01269	-0.01605	-0.05149	-0.06566	0.01451	0.01715	0.01906	0.01821	0.04124	-0.00214	-0.04574	0.00991	0.01765	1	0.00502	-0.01255	0.01994	0.03941	0.05474	0.03096	0.09714	0.00427	0.02204	0.01626	0.01266	-0.00343	0.02096	-0.00684	-0.06466	0.02363	-0.06567	-0.00914	-0.04451	0.04853	-0.00365	0.04175	-0.01597	0.00415	0.01953	-0.02804
		0.9776	0.2721	0.6378	0.6839	0.6014	0.0937	0.0325	0.6368	0.577	0.5351	0.5537	0.1826	0.9446	0.1402	0.7471	0.566		0.8733	0.683	0.5592	0.2024	0.0765	0.3137	0.1813	0.8896	0.4836	0.6053	0.6876	0.9112	0.4954	0.824	0.0352	0.583	0.0325	0.7702	0.1662	0.1153	0.9058	0.1769	0.6068	0.8927	0.5291	0.3661
		1061	1060	1061	1032	1061	1061	1061	1061	1060	1061	1060	1046	1061	1041	1061	1060	1061	1012	1061	860	1048	1048	1061	191	1060	1012	1012	1012	1061	1060	1060	1061	542	1061	1023	969	1054	1054	1048	1041	1061	1041	1041
TypeDMControl		-0.06124	-0.15948	-0.03312	-0.02088	-0.16851	-0.16184	-0.05931	-0.07358	-0.03365	0.00773	-0.0296	-0.05345	0.04664	0.09405	0.02825	-0.13087	0.00502	1	-0.05853	0.09876	-0.01852	-0.01621	0.00294	0.11062	0.00436	0.68485	0.45657	0.33707	0.05545	-0.06102	-0.03286	-0.19649	-0.00553	-0.12908	0.02338	-0.07679	-0.06565	-0.06916	-0.02354	0.01465	-0.03506	-0.04618	0.03066
		0.0422	<.0001	0.2724	0.5082	<.0001	<.0001	0.0491	0.0147	0.265	0.7979	0.327	0.0786	0.1351	0.0027	0.3493	<.0001	0.8733		0.0522	0.0032	0.5417	0.5932	0.9225	0.1256	0.8851	<.0001	<.0001	<.0001	0.0659	0.0429	0.2759	<.0001	0.8954	<.0001	0.4511	0.0151	0.0298	0.0222	0.438	0.6417	0.2454	0.1421	0.3299
		1101	1099	1100	1006	1101	1101	1101	1100	1099	1100	1099	1084	1028	1012	1100	1100	1012	1101	1101	892	1088	1088	1099	193	1100	1101	1101	1101	1101	1101	1101	1101	567	1101	1041	1000	1095	1093	1088	1012	1100	1012	1012
Religion		-0.03564	-0.05856	-0.00941	-0.03066	0.00576	0.01357	0.06987	-0.01108	-0.05967	0.06921	0.04103	0.05178	0.12679	0.05652	0.09945	0.04806	-0.01255	-0.05853	1	-0.58219	-0.01667	0.01014	-0.00147	0.13897	0.06073	-0.06308	-0.02164	0.00516	-0.05865	-0.01037	-0.02136	0.02865	0.02195	0.04321	0.02972	-0.00636	0.01158	0.03001	-0.0171	0.07047	0.07443	0.02581	0.06634
		0.2246	0.0462	0.7488	0.32	0.8446	0.6438	0.0172	0.706	0.0421	0.0183	0.1624	0.0797	<.0001	0.0657	0.0007	0.1016	0.683	0.0522		<.0001	0.5725	0.7314	0.96	0.0474	0.0385	0.0364	0.4733	0.8642	0.0455	0.7241	0.467	0.329	0.5937	0.1408	0.3258	0.8362	0.6941	0.3084	0.5628	0.0217	0.0111	0.4011	0.0307
		1163	1160	1162	1054	1163	1163	1163	1162	1161	1162	1161	1146	1079	1061	1162	1162	1061	1101	1163	943	1148	1148	1161	204	1162	1101	1101	1101	1163	1162	1162	1163	593	1163	1095	1059	1156	1154	1148	1061	1162	1061	1061
Language		-0.03651	0.0758	-0.07096	0.01976	-0.02838	-0.0872	-0.07935	0.03453	0.04306	-0.03235	-0.06186	0.03775	0.2125	-0.08992	-0.08297	0.01452	0.01994	0.09876	-0.58219	1	0.00454	-0.04935	-0.08272	-0.08607	-0.03803	0.08499	0.07414	0.05484	0.17173	-0.06241	-0.07046	-0.00412	0.07023	-0.00885	-0.0956	0.05204	-0.06521	-0.06375	-0.0376	-0.08817	-0.11293	-0.02814	-0.08439
		0.2627	0.0201	0.0294	0.5632	0.3841	0.0074	0.0148	0.2898	0.187	0.3212	0.0578	0.2501	<.0001	0.0083	0.0108	0.6562	0.5592	0.0032	<.0001		0.8901	0.1327	0.011	0.2746	0.2436	0.0111	0.0268	0.1016	<.0001	0.0555	0.0306	0.8994	0.1186	0.786	0.0043	0.1282	0.046	0.0513	0.252	0.0096	0.0005	0.4093	0.0132
		943	940	942	858	943	943	943	942	941	942	941	930	873	862	942	942	860	892	943	943	930	930	943	163	942	892	892	892	943	942	942	943	495	943	889	856	937	935	930	862	942	862	862
ObesityClass		-0.14064	0.11	-0.05704	-0.06349	-0.01475	0.01087	-0.14393	0.01034	0.02674	0.00553	0.08858	0.04695	0.01188	0.05426	0.42537	-0.02043	0.03941	-0.01852	-0.01667	0.00454	1	0.79082	-0.05292	0.05552	0.12224	-0.0039	-0.01917	-0.01993	-0.11437	-0.02939	0.0344	-0.05748	0.01985	-0.04179	-0.04068	-0.05114	0.70634	-0.27398	0.90154	0.02256	0.47892	0.56751	0.01214
		<.0001	0.0002	0.0534	0.0406	0.6176	0.7131	<.0001	0.7264	0.3657	0.8516	0.0027	0.1145	0.6985	0.0791	<.0001	0.4895	0.2024	0.5417	0.5725	0.8901		<.0001	0.0733	0.4384	<.0001	0.8976	0.5275	0.5114	0.0001	0.32	0.2444	0.0515	0.6319	0.1571	0.1814	0.0985	<.0001	<.0001	<.0001	0.4656	<.0001	<.0001	0.6947
		1148	1145	1147	1041	1148	1148	1148	1148	1147	1148	1147	1131	1066	1048	1147	1147	1048	1088	1148	930	1148	1148	1146	197	1147	1088	1088	1088	1148	1147	1147	1148	585	1148	1081	1045	1148	1148	1148	1048	1147	1048	1048
aoc		-0.13105	0.10128	-0.05508	-0.03445	-0.01783	0.00424	-0.13069	-0.0077	0.00779	0.01789	0.0623	0.0478	-0.00464	0.10051	0.41721	-0.00127	0.05474	-0.01621	0.01014	-0.04935	0.79082	1	-0.05444	0.0616	0.11266	-0.01557	-0.00386	0.01277	-0.13107	-0.00162	0.057	-0.03719	0.02384	-0.0372	-0.0326	-0.0423	0.68948	-0.19438	0.77455	0.0388	0.45215	0.51447	0.03076
		<.0001	0.0006	0.0622	0.2668	0.5461	0.8858	<.0001	0.7944	0.7922	0.5448	0.0349	0.1081	0.8797	0.0011	<.0001	0.9656	0.0765	0.5932	0.7314	0.1327	<.0001		0.0654	0.3899	0.0001	0.608	0.8988	0.6739	<.0001	0.9562	0.0536	0.208	0.565	0.2078	0.2842	0.1718	<.0001	<.0001	<.0001	0.2095	<.0001	<.0001	0.3198
		1148	1145	1147	1041	1148	1148	1148	1148	1147	1148	1147	1131	1066	1048	1147	1147	1048	1088	1148	930	1148	1148	1146	197	1147	1088	1088	1088	1148	1147	1147	1148	585	1148	1081	1045	1148	1148	1148	1048	1147	1048	1048
Income		0.07078	-0.05686	0.00353	-0.01896	-0.0326	0.04001	0.03845	0.00216	-0.02101	0.01173	-0.01866	0.01048	-0.00859	-0.07474	-0.05198	0.05139	0.03096	0.00294	-0.00147	-0.08272	-0.05292	-0.05444	1	-0.0845	-0.05667	0.0307	0.00931	0.0018	-0.08282	-0.01949	0.02646	-0.065	-0.04179	-0.05021	-0.0063	-0.04372	-0.02489	0.04529	-0.05406	-0.02948	-0.02628	-0.00655	-0.03244
		0.0159	0.0531	0.9044	0.5387	0.2671	0.1731	0.1904	0.9415	0.4748	0.6898	0.5256	0.7233	0.778	0.0149	0.0768	0.0802	0.3137	0.9225	0.96	0.011	0.0733	0.0654		0.2295	0.0537	0.3092	0.7579	0.9525	0.0047	0.5072	0.368	0.0268	0.3097	0.0872	0.8351	0.1555	0.3982	0.1245	0.0673	0.3374	0.3711	0.8313	0.2911
		1161	1158	1160	1054	1161	1161	1161	1160	1159	1160	1159	1144	1079	1061	1160	1160	1061	1099	1161	943	1146	1146	1161	204	1160	1099	1099	1099	1161	1160	1160	1161	593	1161	1094	1057	1154	1152	1146	1061	1160	1061	1061
Alcohol		-0.1402	0.10244	-0.04845	-0.08638	-0.09411	-0.04827	-0.06636	0.06977	0.03641	-0.04504	0.10821	0.05149	0.2083	0.037	0.08925	-0.11466	0.09714	0.11062	0.13897	-0.08607	0.05552	0.0616	-0.0845	1	0.16222	0.02995	-0.00965	-0.05644	0.1294	0.06164	0.01806	-0.05852	-0.14934	-0.04303	-0.02844	-0.01454	0.05967	-0.04844	0.03196	0.09634	0.13055	-0.02672	0.08294
		0.0455	0.1448	0.4914	0.2372	0.1806	0.493	0.3456	0.3226	0.6069	0.5234	0.1244	0.469	0.0035	0.6095	0.2043	0.1033	0.1813	0.1256	0.0474	0.2746	0.4384	0.3899	0.2295		0.0208	0.6793	0.894	0.4356	0.0651	0.3811	0.7976	0.4058	0.116	0.5412	0.6901	0.8464	0.3989	0.4968	0.6557	0.1826	0.0627	0.7122	0.2515
		204	204	204	189	204	204	204	203	202	203	203	200	195	193	204	203	191	193	204	163	197	197	204	204	203	193	193	193	204	204	204	204	112	204	199	180	202	199	197	193	204	193	193
Occupation		-0.80269	0.05024	-0.32106	-0.0703	0.01987	0.04842	-0.00836	0.04195	-0.00297	-0.01761	0.02301	0.02337	-0.0774	0.0806	0.43511	-0.26699	0.00427	0.00436	0.06073	-0.03803	0.12224	0.11266	-0.05667	0.16222	1	-0.05107	0.02693	0.04831	-0.06529	-0.0141	-0.02046	-0.08546	0.00143	-0.08341	-0.01212	-0.06074	-0.18942	-0.45014	0.11286	-0.20156	-0.04867	0.16725	-0.20724
		<.0001	0.0873	<.0001	0.0225	0.4985	0.099	0.776	0.1532	0.9196	0.5488	0.4337	0.4296	0.011	0.0087	<.0001	<.0001	0.8896	0.8851	0.0385	0.2436	<.0001	0.0001	0.0537	0.0208		0.0905	0.3723	0.1093	0.026	0.6313	0.4861	0.0036	0.9724	0.0044	0.6888	0.0483	<.0001	<.0001	0.0001	<.0001	0.0974	<.0001	<.0001
		1162	1159	1161	1054	1162	1162	1162	1161	1160	1161	1160	1145	1078	1060	1161	1162	1060	1100	1162	942	1147	1147	1160	203	1162	1100	1100	1100	1162	1161	1161	1162	593	1162	1094	1058	1155	1153	1147	1060	1161	1060	1060
ModeDMRx		-0.00054	-0.13247	-0.02277	-0.00235	-0.1421	-0.15198	-0.05689	-0.06859	-0.03967	-0.00189	-0.02428	-0.02738	0.01048	0.06322	0.01161	-0.04617	0.02204	0.68485	-0.06308	0.08499	-0.0039	-0.01557	0.0307	0.02995	-0.05107	1	0.6614	0.49167	0.02369	-0.06501	-0.02963	-0.07739	0.05275	-0.00931	0.0285	0.0224	-0.03178	-0.03103	-0.02125	0.02437	-0.01951	-0.03758	0.03561
		0.9856	<.0001	0.4506	0.9408	<.0001	<.0001	0.0592	0.0229	0.1888	0.9502	0.4213	0.3679	0.7371	0.0444	0.7004	0.1259	0.4836	<.0001	0.0364	0.0111	0.8976	0.608	0.3092	0.6793	0.0905		<.0001	<.0001	0.4322	0.031	0.326	0.0102	0.2098	0.7577	0.3582	0.4793	0.2934	0.3054	0.4837	0.4387	0.5179	0.2323	0.2578
		1101	1099	1100	1006	1101	1101	1101	1100	1099	1100	1099	1084	1028	1012	1100	1100	1012	1101	1101	892	1088	1088	1099	193	1100	1101	1101	1101	1101	1101	1101	1101	567	1101	1041	1000	1095	1093	1088	1012	1100	1012	1012
Therapy		-0.04956	-0.14379	-0.05031	-0.00367	-0.0638	-0.10973	-0.0562	-0.06879	-0.0538	0.01473	0.02152	-0.05922	0.01663	0.07742	0.00087	-0.01171	0.01626	0.45657	-0.02164	0.07414	-0.01917	-0.00386	0.00931	-0.00965	0.02693	0.6614	1	0.94032	0.01038	-0.05814	-0.02927	-0.01803	0.09541	0.01916	0.02101	0.1261	-0.04398	-0.04016	-0.03417	-0.01512	-0.04528	-0.03595	-0.00204
		0.1002	<.0001	0.0954	0.9075	0.0343	0.0003	0.0623	0.0225	0.0746	0.6255	0.476	0.0513	0.5944	0.0138	0.9771	0.698	0.6053	<.0001	0.4733	0.0268	0.5275	0.8988	0.7579	0.894	0.3723	<.0001		<.0001	0.7309	0.0538	0.3319	0.55	0.0231	0.5254	0.4983	<.0001	0.1458	0.1845	0.2601	0.6309	0.1334	0.2533	0.9483
		1101	1099	1100	1006	1101	1101	1101	1100	1099	1100	1099	1084	1028	1012	1100	1100	1012	1101	1101	892	1088	1088	1099	193	1100	1101	1101	1101	1101	1101	1101	1101	567	1101	1041	1000	1095	1093	1088	1012	1100	1012	1012
ComboGenerics		-0.05021	-0.13483	-0.04639	0.01629	-0.02237	-0.07788	-0.03791	-0.06036	-0.06327	0.01495	0.01885	-0.06549	0.00034	0.08903	0.00103	0.00849	0.01266	0.33707	0.00516	0.05484	-0.01993	0.01277	0.0018	-0.05644	0.04831	0.49167	0.94032	1	-0.0038	-0.04576	-0.02772	0.00891	0.09965	0.03358	0.03647	0.11443	-0.03894	-0.03607	-0.03263	-0.01934	-0.04889	-0.04192	-0.00898
		0.0959	<.0001	0.1241	0.6059	0.4583	0.0097	0.2088	0.0453	0.036	0.6205	0.5326	0.0311	0.9912	0.0046	0.9729	0.7784	0.6876	<.0001	0.8642	0.1016	0.5114	0.6739	0.9525	0.4356	0.1093	<.0001	<.0001		0.8998	0.1292	0.3581	0.7678	0.0176	0.2655	0.2398	0.0003	0.1979	0.2335	0.2822	0.5388	0.1051	0.1827	0.7754
		1101	1099	1100	1006	1101	1101	1101	1100	1099	1100	1099	1084	1028	1012	1100	1100	1012	1101	1101	892	1088	1088	1099	193	1100	1101	1101	1101	1101	1101	1101	1101	567	1101	1041	1000	1095	1093	1088	1012	1100	1012	1012
Age		0.01438	0.19197	0.0559	0.23844	0.05684	0.03617	-0.04425	0.12425	0.06899	0.09001	-0.0656	-0.16947	0.03798	0.02455	-0.03812	-0.2403	-0.00343	0.05545	-0.05865	0.17173	-0.11437	-0.13107	-0.08282	0.1294	-0.06529	0.02369	0.01038	-0.0038	1	0.13467	-0.07789	0.23441	0.18539	0.24034	-0.13064	0.25063	-0.17226	-0.08991	-0.11939	0.03722	-0.04085	-0.05652	0.04409
		0.6243	<.0001	0.0568	<.0001	0.0527	0.2178	0.1315	<.0001	0.0187	0.0021	0.0254	<.0001	0.2126	0.4243	0.1941	<.0001	0.9112	0.0659	0.0455	<.0001	0.0001	<.0001	0.0047	0.0651	0.026	0.4322	0.7309	0.8998		<.0001	0.0079	<.0001	<.0001	<.0001	<.0001	<.0001	<.0001	0.0022	<.0001	0.2258	0.1641	0.0657	0.1512
		1163	1160	1162	1054	1163	1163	1163	1162	1161	1162	1161	1146	1079	1061	1162	1162	1061	1101	1163	943	1148	1148	1161	204	1162	1101	1101	1101	1163	1162	1162	1163	593	1163	1095	1059	1156	1154	1148	1061	1162	1061	1061
BPSystolic		0.04979	0.10816	0.05959	0.04481	0.04732	0.02967	0.03851	0.03656	0.0419	0.04482	-0.01324	-0.0277	-0.06665	-0.00857	-0.00847	-0.01416	0.02096	-0.06102	-0.01037	-0.06241	-0.02939	-0.00162	-0.01949	0.06164	-0.0141	-0.06501	-0.05814	-0.04576	0.13467	1	0.63811	0.05466	0.02931	0.06333	0.04229	0.07084	0.00646	0.01785	0.00514	0.01601	0.02827	0.0152	0.018
		0.0898	0.0002	0.0423	0.146	0.1069	0.3123	0.1896	0.2132	0.1538	0.1269	0.6523	0.349	0.0286	0.7804	0.7731	0.6299	0.4954	0.0429	0.7241	0.0555	0.32	0.9562	0.5072	0.3811	0.6313	0.031	0.0538	0.1292	<.0001		<.0001	0.0625	0.4762	0.0309	0.1622	0.0212	0.8263	0.5449	0.862	0.6027	0.3359	0.621	0.5582
		1162	1159	1161	1054	1162	1162	1162	1161	1160	1161	1160	1145	1078	1060	1161	1161	1060	1101	1162	942	1147	1147	1160	204	1161	1101	1101	1101	1162	1162	1162	1162	593	1162	1094	1058	1155	1153	1147	1060	1161	1060	1060
BPDiastolic		0.05727	0.03066	0.04989	-0.07812	-0.02783	-0.02014	0.01867	0.00537	-0.00018	0.00987	-0.03595	-0.01989	-0.04172	0.03473	0.0265	0.03584	-0.00684	-0.03286	-0.02136	-0.07046	0.0344	0.057	0.02646	0.01806	-0.02046	-0.02963	-0.02927	-0.02772	-0.07789	0.63811	1	-0.08049	-0.03755	-0.05362	0.0396	-0.05408	0.08586	0.06195	0.04686	0.06932	0.07264	0.01568	0.07306
		0.051	0.2969	0.0893	0.0112	0.3432	0.4928	0.525	0.855	0.9951	0.7369	0.2211	0.5014	0.1711	0.2586	0.3669	0.2223	0.824	0.2759	0.467	0.0306	0.2444	0.0536	0.368	0.7976	0.4861	0.326	0.3319	0.3581	0.0079	<.0001		0.006	0.3613	0.0677	0.1906	0.0787	0.0035	0.0355	0.1127	0.024	0.0133	0.61	0.0174
		1162	1159	1161	1054	1162	1162	1162	1161	1160	1161	1160	1145	1078	1060	1161	1161	1060	1101	1162	942	1147	1147	1160	204	1161	1101	1101	1101	1162	1162	1162	1162	593	1162	1094	1058	1155	1153	1147	1060	1161	1060	1060
DurDM		0.10595	0.11247	0.05487	0.17652	0.1578	0.13253	0.06977	0.1172	0.08213	0.04693	0.03313	0.06155	-0.04112	-0.04581	-0.10617	0.0544	-0.06466	-0.19649	0.02865	-0.00412	-0.05748	-0.03719	-0.065	-0.05852	-0.08546	-0.07739	-0.01803	0.00891	0.23441	0.05466	-0.08049	1	0.55218	0.94299	0.02729	0.88098	-0.02433	0.04265	-0.04385	-0.01556	-0.03625	-0.01951	-0.02284
		0.0003	0.0001	0.0615	<.0001	<.0001	<.0001	0.0173	<.0001	0.0051	0.1099	0.2594	0.0372	0.1771	0.1359	0.0003	0.0638	0.0352	<.0001	0.329	0.8994	0.0515	0.208	0.0268	0.4058	0.0036	0.0102	0.55	0.7678	<.0001	0.0625	0.006		<.0001	<.0001	0.367	<.0001	0.4086	0.1476	0.1376	0.6127	0.2169	0.5255	0.4574
		1163	1160	1162	1054	1163	1163	1163	1162	1161	1162	1161	1146	1079	1061	1162	1162	1061	1101	1163	943	1148	1148	1161	204	1162	1101	1101	1101	1163	1162	1162	1163	593	1163	1095	1059	1156	1154	1148	1061	1162	1061	1061
DurHTN		-0.01	.	-0.04721	0.08547	0.10521	0.07706	0.08652	0.14272	0.11463	0.02934	0.03437	0.02262	-0.03751	0.00128	-0.02954	0.08468	0.02363	-0.00553	0.02195	0.07023	0.01985	0.02384	-0.04179	-0.14934	0.00143	0.05275	0.09541	0.09965	0.18539	0.02931	-0.03755	0.55218	1	0.51559	-0.02338	0.49984	0.00043	-0.02824	0.01201	0.00627	-0.02823	-0.03169	0
		0.808	.	0.251	0.0473	0.0104	0.0607	0.0352	0.0005	0.0052	0.4757	0.4038	0.586	0.3794	0.9762	0.4728	0.0393	0.583	0.8954	0.5937	0.1186	0.6319	0.565	0.3097	0.116	0.9724	0.2098	0.0231	0.0176	<.0001	0.4762	0.3613	<.0001		<.0001	0.5782	<.0001	0.9916	0.4943	0.7718	0.8841	0.4926	0.4612	1
		593	593	593	539	593	593	593	593	592	593	592	582	551	543	593	593	542	567	593	495	585	585	593	112	593	567	567	567	593	593	593	593	593	593	568	554	590	588	585	543	593	543	543
DurDMCode		0.10471	0.10359	0.06151	0.18068	0.10657	0.08392	0.0681	0.10157	0.06831	0.05284	0.02981	0.04631	-0.01541	-0.02446	-0.10029	0.0458	-0.06567	-0.12908	0.04321	-0.00885	-0.04179	-0.0372	-0.05021	-0.04303	-0.08341	-0.00931	0.01916	0.03358	0.24034	0.06333	-0.05362	0.94299	0.51559	1	0.0419	0.82807	-0.02503	0.0258	-0.03185	-0.0006	-0.0293	-0.02283	-0.00596
		0.0003	0.0004	0.036	<.0001	0.0003	0.0042	0.0202	0.0005	0.0199	0.0718	0.3102	0.1171	0.6131	0.426	0.0006	0.1187	0.0325	<.0001	0.1408	0.786	0.1571	0.2078	0.0872	0.5412	0.0044	0.7577	0.5254	0.2655	<.0001	0.0309	0.0677	<.0001	<.0001		0.1659	<.0001	0.3953	0.3812	0.281	0.9845	0.3183	0.4576	0.8462
		1163	1160	1162	1054	1163	1163	1163	1162	1161	1162	1161	1146	1079	1061	1162	1162	1061	1101	1163	943	1148	1148	1161	204	1162	1101	1101	1101	1163	1162	1162	1163	593	1163	1095	1059	1156	1154	1148	1061	1162	1061	1061
FPGValue		0.01312	-0.0957	0.05655	-0.03683	0.09007	0.07725	0.14516	-0.03447	-0.00744	-0.03918	0.02934	0.08079	-0.09861	-0.00245	-0.02403	0.03532	-0.00914	0.02338	0.02972	-0.0956	-0.04068	-0.0326	-0.0063	-0.02844	-0.01212	0.0285	0.02101	0.03647	-0.13064	0.04229	0.0396	0.02729	-0.02338	0.0419	1	0.03396	-0.02064	0.053	-0.04365	-0.01056	-0.0059	0.01893	-0.01414
		0.6645	0.0015	0.0614	0.2408	0.0029	0.0105	<.0001	0.2546	0.8059	0.1953	0.3325	0.008	0.0015	0.9377	0.4272	0.2431	0.7702	0.4511	0.3258	0.0043	0.1814	0.2842	0.8351	0.6901	0.6888	0.3582	0.4983	0.2398	<.0001	0.1622	0.1906	0.367	0.5782	0.1659		0.2764	0.4963	0.0808	0.1515	0.7358	0.8455	0.5453	0.6516
		1095	1094	1095	1016	1095	1095	1095	1094	1093	1094	1093	1078	1040	1023	1094	1094	1023	1041	1095	889	1081	1081	1094	199	1094	1041	1041	1041	1095	1094	1094	1095	568	1095	1095	1029	1089	1086	1081	1023	1094	1023	1023
DurRx		0.05562	0.05441	0.04571	0.15729	0.07251	0.06696	0.04624	0.07841	0.05075	0.03143	0.02324	0.04642	-0.03652	-0.04361	-0.09413	-0.00761	-0.04451	-0.07679	-0.00636	0.05204	-0.05114	-0.0423	-0.04372	-0.01454	-0.06074	0.0224	0.1261	0.11443	0.25063	0.07084	-0.05408	0.88098	0.49984	0.82807	0.03396	1	-0.04197	0.0121	-0.0497	-0.04883	-0.05396	-0.01951	-0.05484
		0.0704	0.077	0.1371	<.0001	0.0183	0.0293	0.1327	0.0107	0.0992	0.3071	0.4505	0.1339	0.2517	0.1747	0.0022	0.8048	0.1662	0.0151	0.8362	0.1282	0.0985	0.1718	0.1555	0.8464	0.0483	0.4793	<.0001	0.0003	<.0001	0.0212	0.0787	<.0001	<.0001	<.0001	0.2764		0.1735	0.6953	0.1084	0.1286	0.0794	0.544	0.0878
		1059	1057	1059	965	1059	1059	1059	1058	1057	1058	1057	1044	987	970	1058	1058	969	1000	1059	856	1045	1045	1057	180	1058	1000	1000	1000	1059	1058	1058	1059	554	1059	1029	1059	1053	1050	1045	970	1058	970	970
Weight		0.26725	0.05951	0.10885	-0.02531	-0.04437	-0.02083	-0.12472	0.00088	-0.00065	0.00554	0.0642	0.1148	0.04662	0.03569	0.24099	0.19176	0.04853	-0.06565	0.01158	-0.06521	0.70634	0.68948	-0.02489	0.05967	-0.18942	-0.03178	-0.04398	-0.03894	-0.17226	0.00646	0.08586	-0.02433	0.00043	-0.02503	-0.02064	-0.04197	1	0.40943	0.65628	0.11422	0.52779	0.54062	0.10994
		<.0001	0.0434	0.0002	0.4134	0.1317	0.4793	<.0001	0.9761	0.9824	0.8508	0.0292	0.0001	0.1271	0.247	<.0001	<.0001	0.1153	0.0298	0.6941	0.046	<.0001	<.0001	0.3982	0.3989	<.0001	0.2934	0.1458	0.1979	<.0001	0.8263	0.0035	0.4086	0.9916	0.3953	0.4963	0.1735		<.0001	<.0001	0.0002	<.0001	<.0001	0.0003
		1156	1153	1155	1047	1156	1156	1156	1155	1154	1155	1154	1139	1072	1054	1155	1155	1054	1095	1156	937	1148	1148	1154	202	1155	1095	1095	1095	1156	1155	1155	1156	590	1156	1089	1053	1156	1148	1148	1054	1155	1054	1054
Height		0.59086	-0.06578	0.23202	0.0371	-0.05346	-0.0455	0.00972	-0.00793	-0.03043	-0.01213	-0.00426	0.08683	0.06221	-0.04357	-0.25918	0.29965	-0.00365	-0.06916	0.03001	-0.06375	-0.27398	-0.19438	0.04529	-0.04844	-0.45014	-0.03103	-0.04016	-0.03607	-0.08991	0.01785	0.06195	0.04265	-0.02824	0.0258	0.053	0.0121	0.40943	1	-0.37056	0.14009	0.06899	-0.03698	0.14446
		<.0001	0.0256	<.0001	0.2304	0.0695	0.1224	0.7414	0.7878	0.3019	0.6806	0.8852	0.0034	0.0417	0.1575	<.0001	<.0001	0.9058	0.0222	0.3084	0.0513	<.0001	<.0001	0.1245	0.4968	<.0001	0.3054	0.1845	0.2335	0.0022	0.5449	0.0355	0.1476	0.4943	0.3812	0.0808	0.6953	<.0001		<.0001	<.0001	0.0191	0.2303	<.0001
		1154	1151	1153	1047	1154	1154	1154	1154	1153	1154	1153	1137	1072	1054	1153	1153	1054	1093	1154	935	1148	1148	1152	199	1153	1093	1093	1093	1154	1153	1153	1154	588	1154	1086	1050	1148	1154	1148	1054	1153	1054	1054
BMI		-0.13167	0.09654	-0.05204	-0.05391	0.00316	0.02115	-0.1238	-0.0036	0.00841	0.00583	0.06393	0.03745	-0.02033	0.05524	0.39592	-0.03718	0.04175	-0.02354	-0.0171	-0.0376	0.90154	0.77455	-0.05406	0.03196	0.11286	-0.02125	-0.03417	-0.03263	-0.11939	0.00514	0.04686	-0.04385	0.01201	-0.03185	-0.04365	-0.0497	0.65628	-0.37056	1	0.001	0.46293	0.59061	-0.00983
		<.0001	0.0011	0.0781	0.0821	0.9149	0.474	<.0001	0.9029	0.776	0.8436	0.0304	0.2082	0.5073	0.0739	<.0001	0.2084	0.1769	0.438	0.5628	0.252	<.0001	<.0001	0.0673	0.6557	0.0001	0.4837	0.2601	0.2822	<.0001	0.862	0.1127	0.1376	0.7718	0.281	0.1515	0.1084	<.0001	<.0001		0.9742	<.0001	<.0001	0.7505
		1148	1145	1147	1041	1148	1148	1148	1148	1147	1148	1147	1131	1066	1048	1147	1147	1048	1088	1148	930	1148	1148	1146	197	1147	1088	1088	1088	1148	1147	1147	1148	585	1148	1081	1045	1148	1148	1148	1048	1147	1048	1048
WHRCO		0.24247	-0.00463	0.10064	-0.0325	-0.06405	-0.04492	-0.02757	-0.04503	0.00822	-0.00464	-0.01948	-0.0593	0.0284	0.48502	0.16939	0.07109	-0.01597	0.01465	0.07047	-0.08817	0.02256	0.0388	-0.02948	0.09634	-0.20156	0.02437	-0.01512	-0.01934	0.03722	0.01601	0.06932	-0.01556	0.00627	-0.0006	-0.01056	-0.04883	0.11422	0.14009	0.001	1	0.6101	-0.28928	0.96885
		<.0001	0.8804	0.001	0.2932	0.037	0.1436	0.3696	0.1427	0.7892	0.8799	0.5263	0.0552	0.356	<.0001	<.0001	0.0206	0.6068	0.6417	0.0217	0.0096	0.4656	0.2095	0.3374	0.1826	<.0001	0.4387	0.6309	0.5388	0.2258	0.6027	0.024	0.6127	0.8841	0.9845	0.7358	0.1286	0.0002	<.0001	0.9742		<.0001	<.0001	<.0001
		1061	1060	1061	1048	1061	1061	1061	1061	1060	1061	1060	1046	1058	1061	1061	1060	1041	1012	1061	862	1048	1048	1061	193	1060	1012	1012	1012	1061	1060	1060	1061	543	1061	1023	970	1054	1054	1048	1061	1061	1061	1061
Abdcircum		0.08149	0.04871	0.04905	-0.03622	-0.05922	-0.03736	-0.06597	-0.03363	-0.00929	-0.00889	0.04277	0.0175	0.06094	0.33228	0.5458	0.03101	0.00415	-0.03506	0.07443	-0.11293	0.47892	0.45215	-0.02628	0.13055	-0.04867	-0.01951	-0.04528	-0.04889	-0.04085	0.02827	0.07264	-0.03625	-0.02823	-0.0293	-0.0059	-0.05396	0.52779	0.06899	0.46293	0.6101	1	0.568	0.58417
		0.0054	0.0974	0.0948	0.2402	0.0435	0.2032	0.0245	0.2522	0.7521	0.7622	0.1455	0.5542	0.0455	<.0001	<.0001	0.2911	0.8927	0.2454	0.0111	0.0005	<.0001	<.0001	0.3711	0.0627	0.0974	0.5179	0.1334	0.1051	0.1641	0.3359	0.0133	0.2169	0.4926	0.3183	0.8455	0.0794	<.0001	0.0191	<.0001	<.0001		<.0001	<.0001
		1162	1159	1161	1053	1162	1162	1162	1161	1160	1161	1160	1145	1078	1061	1162	1161	1061	1100	1162	942	1147	1147	1160	204	1161	1100	1100	1100	1162	1161	1161	1162	593	1162	1094	1058	1155	1153	1147	1061	1162	1061	1061
Hipcircum		-0.17325	0.06314	-0.03292	-0.01788	0.01046	0.01322	-0.04406	-0.00189	-0.0185	-0.01113	0.0734	0.11042	0.03784	-0.12158	0.4921	-0.03086	0.01953	-0.04618	0.02581	-0.02814	0.56751	0.51447	-0.00655	-0.02672	0.16725	-0.03758	-0.03595	-0.04192	-0.05652	0.0152	0.01568	-0.01951	-0.03169	-0.02283	0.01893	-0.01951	0.54062	-0.03698	0.59061	-0.28928	0.568	1	-0.29093
		<.0001	0.0398	0.284	0.5632	0.7336	0.6672	0.1515	0.9509	0.5473	0.7174	0.0168	0.0003	0.2187	<.0001	<.0001	0.3154	0.5291	0.1421	0.4011	0.4093	<.0001	<.0001	0.8313	0.7122	<.0001	0.2323	0.2533	0.1827	0.0657	0.621	0.61	0.5255	0.4612	0.4576	0.5453	0.544	<.0001	0.2303	<.0001	<.0001	<.0001		<.0001
		1061	1060	1061	1048	1061	1061	1061	1061	1060	1061	1060	1046	1058	1061	1061	1060	1041	1012	1061	862	1048	1048	1061	193	1060	1012	1012	1012	1061	1060	1060	1061	543	1061	1023	970	1054	1054	1048	1061	1061	1061	1061
AHRatioBase		0.24193	-0.00775	0.09527	-0.03184	-0.05876	-0.04669	-0.02978	-0.05692	-0.00523	0.00399	-0.02813	-0.05482	0.03626	0.54097	0.1571	0.0645	-0.02804	0.03066	0.06634	-0.08439	0.01214	0.03076	-0.03244	0.08294	-0.20724	0.03561	-0.00204	-0.00898	0.04409	0.018	0.07306	-0.02284	0	-0.00596	-0.01414	-0.05484	0.10994	0.14446	-0.00983	0.96885	0.58417	-0.29093	1
		<.0001	0.8011	0.0019	0.3032	0.0557	0.1285	0.3324	0.0638	0.865	0.8967	0.3603	0.0764	0.2387	<.0001	<.0001	0.0357	0.3661	0.3299	0.0307	0.0132	0.6947	0.3198	0.2911	0.2515	<.0001	0.2578	0.9483	0.7754	0.1512	0.5582	0.0174	0.4574	1	0.8462	0.6516	0.0878	0.0003	<.0001	0.7505	<.0001	<.0001	<.0001
		1061	1060	1061	1048	1061	1061	1061	1061	1060	1061	1060	1046	1058	1061	1061	1060	1041	1012	1061	862	1048	1048	1061	193	1060	1012	1012	1012	1061	1060	1060	1061	543	1061	1023	970	1054	1054	1048	1061	1061	1061	1061
