# Supplementary material for: Patterns of risk for diabetic retinopathy in the Mumbai slums: The Aditya Jyot Diabetic Retinopathy in Urban Mumbai Slums Study (AJ-DRUMSS) Report 3
Source: PLOS Glob Public Health. 2023 Apr 12;3(4):e0000351. doi: 10.1371/journal.pgph.0000351 (PMC10096465; doi:10.1371/journal.pgph.0000351)
Supplement: S5 Table — (XLSX) [file pgph.0000351.s005.xlsx]

## Sheet: Sheet1
Supplemental Table 5 Linearity of continuos variables
Parameter	DF	Estimate	Standard	Wald	Pr > ChiSq	n=1163
			Error	Chi-Square
Intercept	1	100.5	128.6	0.6104	0.4346
Age	1	5.8892	6.8028	0.7494	0.3867
ln_age	1	-52.0526	63.5064	0.6718	0.4124
Age*ln_age	1	-0.9846	1.1261	0.7646	0.3819
Intercept	1	70.688	78.0937	0.8193	0.3654
BPSystolic	1	1.3531	1.381	0.96	0.3272
ln_bpsystolic	1	-25.5851	26.9148	0.9036	0.3418
BPSystoli*ln_bpsysto	1	-0.195	0.1998	0.9524	0.3291
Intercept	1	-40.8561	49.7093	0.6755	0.4111
BPDiastolic	1	-1.6115	1.7948	0.8061	0.3693
ln_bpdiastolic	1	17.8976	21.3571	0.7023	0.402
BPDiastol*ln_bpdiast	1	0.2569	0.2837	0.8199	0.3652
Intercept	1	-2.2299	0.3413	42.6976	<.0001
DurDM	1	0.0243	0.2959	0.0068	0.9345
ln_durdm	1	0.5362	0.4078	1.7288	0.1886
DurDM*ln_durdm	1	0.00446	0.0756	0.0035	0.953
Intercept	1	2.718	13.152	0.0427	0.8363
FPGValue	1	0.0619	0.1322	0.2191	0.6397
ln_fpgvalue	1	-1.4441	3.924	0.1354	0.7129
FPGValue*ln_fpgvalue	1	-0.00814	0.0177	0.2111	0.6459
Intercept	1	-2.0817	0.2965	49.2875	<.0001
DurRx	1	0.3278	0.2006	2.6709	0.1022
ln_durrx	1	-0.0762	0.1984	0.1476	0.7008
DurRx*ln_durrx	1	-0.0712	0.0546	1.7	0.1923
Intercept	1	-96.9401	67.0666	2.0893	0.1483
Weight	1	-3.5173	3.0079	1.3674	0.2423
ln_weight	1	41.922	31.1919	1.8063	0.1789
Weight*ln_weight	1	0.5506	0.4875	1.2756	0.2587
Intercept	1	-52.2413	452.3	0.0133	0.908
Height	1	-0.8915	7.4258	0.0144	0.9044
ln_height	1	17.1591	152.7	0.0126	0.9106
Height*ln_height	1	0.1313	1.0651	0.0152	0.9019
Intercept	1	-27.8857	20.0851	1.9276	0.165
BMI	1	-3.5723	2.2636	2.4905	0.1145
ln_bmi	1	19.9405	13.637	2.1381	0.1437
BMI*ln_bmi	1	0.6442	0.4068	2.5072	0.1133
Intercept	1	-97.0598	114.3	0.7206	0.3959
WHRCO	1	95.8712	114.4	0.7027	0.4019
ln_whrco	1	-38.0736	53.7752	0.5013	0.4789
WHRCO*ln_whrco	1	-58.6006	60.6205	0.9345	0.3337
Intercept	1	-15.8965	58.078	0.0749	0.7843
Abdcircum	1	-0.3229	1.7177	0.0353	0.8509
ln_abdcircum	1	5.7812	23.4346	0.0609	0.8051
Abdcircum*ln_abdcirc	1	0.044	0.2644	0.0276	0.868
Intercept	1	-181.2	118.5	2.3382	0.1262
Hipcircum	1	-4.8248	2.8876	2.7918	0.0947
ln_hipcircum	1	70.7272	44.9533	2.4754	0.1156
Hipcircum*ln_hipcirc	1	0.731	0.4344	2.8319	0.0924
Intercept	1	-72.2238	103.9	0.4829	0.4871
AHRatioBase	1	71.0208	104	0.4667	0.4945
ln_ahratiobase	1	-27.2707	49.0509	0.3091	0.5782
AHRatioBa*ln_ahratio	1	-44.8178	54.8945	0.6666	0.4143
