# Supplementary material for: Patterns of risk for diabetic retinopathy in the Mumbai slums: The Aditya Jyot Diabetic Retinopathy in Urban Mumbai Slums Study (AJ-DRUMSS) Report 3
Source: PLOS Glob Public Health. 2023 Apr 12;3(4):e0000351. doi: 10.1371/journal.pgph.0000351 (PMC10096465; doi:10.1371/journal.pgph.0000351)
Supplement: S8 Table — (XLSX) [file pgph.0000351.s008.xlsx]

## Sheet: All_crude_adj_results
Variable		Unadjusted OR (95% CI)	p-value	ADJ OR (95% CI)	ADJ(p-value
SEX	Male (Ref)
	Female	0.57 (0.43, 0.75)	<0.0001	NA	NA
Smoking	Never (Ref)
	Ever	1.66 (1.20, 2.29)	0.0021	NA	NA
Ear Lobe Crease	Absent (Ref)
	Present	1.94 (1.22,3.10)	0.0053	NA	NA
Polyuria	No (Ref)
	Yes	1.66 (1.19, 2.33)	0.0032	NA	NA
Polydipsia	No (Ref)
	Yes	1.66 (1.19, 2.32)	0.0029	NA	NA
STROKE	No (Ref)
	Yes	2.19 (1.02, 4.70)	0.0442	NA	NA
Neuropathy	No (Ref)
	Yes	1.95(0.98,3.88)	0.0586	2.26(1.00,5.08)	0.0487
Family History of Diabetes	No (Ref)
	Yes	1.04(0.78,1.38)	0.7973	0.66(0.47,0.93)	0.0172
Vegetarian Diet	Non-Vegetarian (Ref)
	Vegetarian	0.88(0.54,1.45)	0.622	NA	NA
Abdominal Circumference Code	Normal (Ref)
	Obese	0.48 (0.36, 0.63)	<0.0001	0.53(0.38,0.73)	<0.0001
LITERACY	No (REF)
	Yes	1.40 (1.02, 1.94)	0.0399	NA	NA
Occupation	Working (Ref)
	Not Working	1.33 (0.81, 2.19)	0.0852	NA	NA
	Housewife	0.68 (0.50, 0.93)	0.0051	NA	NA
	Retired	0.94 (0.55, 1.60)	0.9178	NA	NA
Age		1.001(0.99,1.02)	0.915	0.96(0.95,0.98)	0.0004
Fasting Plasma Glucose		1.003(1.001,1.004)	0.0017	1.00(1.00,1.01)	0.006
Blood Pressure:Systolic		1.01(1.00,1.02)	0.0056	1.01(1.00,1.02)	0.0064
Blood Pressure: Diastolic		1.00(0.99,1.01)	0.9054	0.99(0.97,1.01)	0.1649
Duration of Diabetes		1.13(1.10,1.16)	<0.0001	1.14(1.11,1.18)	<0.0001
Height		1.01(1.00,1.03)	0.0479	NA	NA
Body Mass Index		0.96(0.93,0.99)	0.0037	NA	NA
Abdomin Circumference		0.98(0.97,0.99)	0.0032	NA	NA

## Sheet: Male_only_crude_adj_results
Males Only
Parameter		Unadjusted OR	95% Wald		Pr > ChiSq	Adjusted OR	95% Wald		Pr > ChiSq
			Confidence Limits				Confidence Limits
Ear Lobe Crease	Absent	1.813	0.994	3.306	0.0524	1.86	0.86	4.02	0.112
Ishemic Heart Disease	No	0.683	0.319	1.46	0.3251	0.24	0.07	0.84	0.025
Stroke	No	1.676	0.539	5.206	0.372	5.47	0.75	39.94	0.094
Neuropathy	No	2.768	1.128	6.792	0.0262	7.05	2.11	23.51	0.0015
Family History of Diabetes	No	1.049	0.713	1.545	0.8072	0.68	0.41	1.1	0.116
Vegetarian Diet	Non-Vegetarian	0.447	0.183	1.092	0.0772	0.39	0.14	1.09	0.073
Abdominal Circumference Code	Normal	0.512	0.314	0.835	0.0074	0.62	0.33	1.2	0.156
Age		0.993	0.974	1.014	0.5179	0.95	0.92	0.98	0.0003
Fasting Plasma Glucose		1.003	1.001	1.006	0.0051	1	1	1.01	0.0074
Blood Pressure:Systolic		1.006	0.997	1.014	0.191	1.01	1	1.02	0.0572
Duration of Diabetes		1.118	1.082	1.155	<.0001	1.16	1.12	1.21	<.0001
Weight		0.974	0.958	0.99	0.0019	0.97	0.95	1	0.0296
Abdomin Circumference		0.976	0.96	0.993	0.0044	NA	NA	NA	NA

## Sheet: Female_only_crude_adj_results
Females	Reference
Parameter		Unadjusted OR	95% Wald		Pr > ChiSq	Adjusted OR	95% Wald		Pr > ChiSq
			Confidence Limits				Confidence Limits
Polyuria	No	2.474	1.365	4.483	0.0028	NA	NA	NA	NA
Polydypsia	No	3.127	1.665	5.872	0.0004	2.26	1.1	4.62	0.026
Stroke	No	2.907	1.033	8.176	0.0431	NA	NA	NA	NA
Abdominal Circumference Code	Normal	0.574	0.368	0.896	0.01	NA	NA	NA	NA
Food	Rice vs Both Rice & Wheat	1.293	0.287	5.82	0.7185	1.26	0.24	6.63	0.6023
Food	Rice Vs Wheat	2.256	0.484	10.517	0.1189	2.55	0.46	14.17	0.096
Age		1.009	0.987	1.032	0.4237	0.97	0.94	1	0.0278
Blood Pressure:Systolic		1.011	1.002	1.02	0.0155	1.03	1.01	1.04	0.0004
Blood Pressure: Diastolic		0.983	0.966	1.001	0.0631	0.96	0.94	0.99	0.0023
Duration of Diabetes		1.141	1.099	1.185	<.0001	1.14	1.09	1.2	<.0001
Body Mass Index		0.959	0.918	1.002	0.0594	0.95	0.9	1	0.0674
Waist Hip Ratio CO		0.202	0.027	1.511	0.1192	0.31	0.03	2.81	0.295

## Sheet: HTN_only_crude_adj_results
Hypertensive Only	Reference
Parameter		Unadjusted OR	95% Wald		Pr > ChiSq	Adjusted OR	95% Wald		Pr > ChiSq
			Confidence Limits				Confidence Limits
Sex	Male	0.547	0.375	0.798	0.0018	NA	NA	NA	NA
Ear Lobe Crease	Absent	2.065	1.197	3.56	0.0091	NA	NA	NA	NA
Polyuria	No	2.083	1.266	3.426	0.0039	1.99	1.12	3.54	0.0198
Ishemic Heart Disease	No	0.725	0.412	1.274	0.2635	0.38	0.19	0.78	0.0078
Stroke	No	1.977	0.884	4.421	0.0969	2.68	1	7.15	0.049
Neuropathy	No	1.981	0.886	4.431	0.0958	2.27	0.92	5.62	0.0766
Abdominal Circumference Code	Normal	0.484	0.33	0.71	0.0002	0.51	0.33	0.77	0.0014
Occupation	Working vs Housewife	0.652	0.424	1.003	0.0515	NA	NA	NA	NA
Occupation	Working vs Not Working	1.584	0.86	2.918	0.1402	NA	NA	NA	NA
Occupation	Working vs Retired	0.912	0.453	1.84	0.798	NA	NA	NA	NA
Age		1.021	1	1.042	0.0473	NA	NA	NA	NA
Fasting Plasma Glucose		1.003	1.001	1.006	0.0088	1	1	1.01	0.03
Blood Pressure:Systolic		1.007	0.999	1.015	0.0844	1.01	0.99	1.01	0.2456
Duration of Diabetes		1.108	1.073	1.143	<.0001	1.11	1.07	1.14	<.0001
Abdomin Circumference		0.983	0.97	0.997	0.0183	NA	NA	NA	NA
Duration of Hypertension		1.07	1.033	1.108	0.0002	NA	NA	NA	NA
